# Supplementary material for: Evolutionary Dynamics of Co-Segregating Gene Clusters Associated with Complex Diseases
Source: PLoS One. 2012 May 14;7(5):e36205. doi: 10.1371/journal.pone.0036205 (PMC3351447; doi:10.1371/journal.pone.0036205)
Supplement: Table S1 — Overview of the 33 regions for which comparative evolutionary analysis was performed. For each region, number of disease-associated variants according to genotype-phenotype classification, number of genes, HGNC identifiers and complex phenotype associations are shown. In addition, recently reported targets of positive selection with immune related functions are highlighted and the individual populations for which strong signs of recent selection (iHS>2.5) could be observed. (XLSX) [file pone.0036205.s003.xlsx]

## Sheet: Sheet1
Annotation of regions (ENSEMBL 61)				Evolutionary dynamics of gene cluster formation	Complex trait associations & Population data				Targets of selection with immune related functions (+/- 1Mb)
Chromosome	Region Start (Mb)	Region End (Mb)	Gene frequency	Lineage specific rearrangements	Number of disease-associated variants	Complex Trait Associations (GWAs)	Population showing strong signs of recent positive selection (iHS scores)	SNP@Evolutiondatabase	Williamson.et..al	Wang.et.al.	Voight.et.al.	Akey.et.al.	Barreiro.et.al.	Kelley.et.al.	Sabeti.et.al.	Tang.et.al.	Carlson.et.al.	Kimura.et.al.	Chun et.al
1	62.5	63	5	Danio rerio, Xenopus tropicalis	41	Crohn's disease, Triglycerides
1	67	67.5	5	Danio rerio, Xenopus tropicalis	78	Crohn's disease, Rheumatoid Arthritis	CEU,ASN		IL23R
1	93	93.5	5	Synteny	17	Bipolar disorder and schizophrenia, Crohn's disease, Multiple sclerosis				GLMN	GLMN	GLMN	GLMN	GLMN	GLMN	GLMN	GLMN	GLMN	GLMN
1	114	114.5	8	Danio rerio, Xenopus tropicalis, Gallus gallus	34	Crohn's disease,Rheumatoid Arthritis	ASN, YRI			PTPN22	PTPN22								PTPN22,RSBN1
1	120	120.5	5	Danio rerio, Xenopus tropicalis, Gallus gallus	16	Type II Diabetes Mellitus	CEU						NOTCH2	NOTCH2				NOTCH2
1	153	154	31	Danio rerio, Xenopus tropicalis, Gallus gallus	59	Crohn's disease, Hippocampal atrophy	CEU,ASN					SHC1
2	61	61.5	7	Danio rerio	27	Crohn's disease, Rheumatoid arthritis	YRI			AHSA2
2	102.5	103	4	Danio rerio	20	Asthma, Celiac disease, Crohn's Disease, Ulcerative colitis	YRI
2	198	198.5	8	Synteny	67	Crohn's disease	CEU			HSPD1	PLCL1					PLCL1		PLCL1
3	48.5	50	47	Danio rerio, Xenopus tropicalis, Gallus gallus	163	Crohn's disease	ASN			GPX1,RHOA,MST1	GPX1,RHOA,MST1			GPX1,RHOA,MST1	GPX1,RHOA,MST1				APEH
3	53	53.5	5	Danio rerio, Xenopus tropicalis, Gallus gallus	25	Crohn's Disease, Height, Ventricular conduction
5	40.5	41	7	Danio rerio, Xenopus tropicalis	71	Blood Pressure and Arterial Stiffness, Crohn's Disease	YRI									C9
5	96	96.5	5	Danio rerio	40	Ankylosing spondylitis, Crohn's Disease, Psoriasis
5	130.5	132	20	Danio rerio, Xenopus tropicalis, Gallus gallus	232	Crohn's disease	CEU			IIL5,IL13,IL4		IIL5,IL13,IL4				IIL5,IL13,IL4			RAD50
5	150	150.5	10	Danio rerio, Xenopus tropicalis	41	Crohn's disease		IRGM
6	25.5	26.5	43	Tandem duplication events	61	Alzheimer's disease, Bipolar disorder, Height, Hemoglobin, Serum markers of iron status	CEU, ASN
6	31.5	33.5	100	Tandem duplication events	912	Anti-cyclic Citrullinated Peptide Antibody, Asthma, Crohn's Disease, Height, Ischemic stroke, Lumiracoxib-related liver injury, Lung adenocarcinoma, Multiple sclerosis, Nephropathy, Pulmonary function, Rheumatoid Arthritis, Systemic sclerosis, Systemic Lupus Erythematosus,Type I Diabetes, Ulcerative colitis,	CEU			ITPR3					ITPR3
10	35.5	36	4	Danio rerio	18	Crohn's disease, Ulcerative colitis	CEU			ITGB1	ITGB1
10	101	101.5	7	Synteny	34	Crohn's disease, Ulcerative colitis
11	61.5	62	10	Danio rerio, Xenopus tropicalis, Gallus gallus	25	HDL cholesterol, Phospholipid levels (plasma), Response to statin therapy
11	63.5	64	21	Danio rerio, Xenopus tropicalis, Gallus gallus	24	Attention deficit hyperactivity disorder, Crohn's Disease,	ASN								OTUB1
11	116.5	117	9	Danio rerio	23	Cardiovascular disease risk factors, HDL Cholesterol - Triglycerides (HDLC-TG), HIV-1 susceptibility, Multiple sclerosis (severity), Plasma carotenoid and tocopherol levels	CEU
12	110.5	111	8	Danio rerio, Xenopus tropicalis, Gallus gallus	27	Celiac disease, Rheumatoid Arthritis, Type I Diabetes	CEU			SH2B3,MAPKAPK5		SH2B3			SH2B3			SH2B3	ATXN2
16	10.5	11.5	6	Synteny	17	Crohn's disease, Primary biliary cirrhosis, Type 1 diabetes, Ulcerative colitis
16	28.5	29	12	Danio rerio, Xenopus tropicalis, Gallus gallus	25	Body mass index, Crohn's Disease, Inflammatory bowel disease (early onset), Type 1 diabetes
17	37.5	38	16	Danio rerio, Xenopus tropicalis, Gallus gallus	24	Childhood asthma, Crohn's disease, Primary biliary cirrhosis		ERBB2				HSPB9
17	41	41.5	8	Danio rerio, Xenopus tropicalis	47	Crohn's Disease
18	12.5	13	5	Danio rerio	19	Amyotrophic Lateral Sclerosis (ALS), Crohn's Disease, Celiac disease and Rheumatoid arthritis, Type 1 diabetes
19	10	10.5	20	Danio rerio, Xenopus tropicalis, Gallus gallus	24	Crohn's disease, Psoriasis, Type 1 diabetes
19	42	42.5	7	Danio rerio, Xenopus tropicalis, Gallus gallus	18	Blood Lipids, Crohn's Disease, Schizophrenia	YRI
20	33	33.5	10	Danio rerio, Xenopus tropicalis, Gallus gallus	52	Osteoarthritis, Height	CEU, ASN, YRI			PROCR						PROCR			CEP250,CPNE1
22	20	20.5	8	Danio rerio, Xenopus tropicalis, Gallus gallus	22	Crohn's disease, Systemic Lupus Erythematosus (SLE)	ASN	UBE2L3
22	38	38.5	9	Danio rerio, Xenopus tropicalis, Gallus gallus	21	Crohn's disease, Melanoma	CEU			GRB2
