# Supplementary material for: Evolutionary Dynamics of Co-Segregating Gene Clusters Associated with Complex Diseases
Source: PLoS One. 2012 May 14;7(5):e36205. doi: 10.1371/journal.pone.0036205 (PMC3351447; doi:10.1371/journal.pone.0036205)
Supplement: Table S2 — Catalog containing genotype-phenotype associations. Dataset on the 18869 genotype-phenotype associations obtained from the NIH catalog of GWA studies (www.genome.gov/gwastudies) accessed in June 2011, the publicly available catalog of GWA results [10] and from the International Inflammatory Bowel Disease Genetics Consortium homepage (http://www.ibdgenetics.org). Associated variants were included if they met the statistical significance (SNP-trait p-value <1.0×10–4) in the overall (initial GWAS + replication) population. For each SNP that met these criteria, SNP-phenotype information, chromosomal position (from ENSEMBL 61); rs number and the disease catalog are listed. (TXT) [file pone.0036205.s004.txt]

SNP	Chr.pos	Chr	p.Value	Trait	Catalog
rs1837253	110401872	5	1e-16	Asthma	NHI.catalog
rs3117098	32358513	6	5e-12	Asthma	NHI.catalog
rs7686660	144003159	4	2e-12	Asthma	NHI.catalog
rs1701704	56412487	12	2e-13	Asthma	NHI.catalog
rs10508372	8972018	10	2e-15	Asthma	NHI.catalog
rs3129890	32414273	6	5e-13	Asthma	NHI.catalog
rs2834928	36773420	21	1e-05	Asthma	NHI.catalog
rs2069408	56364321	12	1e-10	Asthma	NHI.catalog
rs204993	32155581	6	2e-15	Asthma	NHI.catalog
rs7775228	32658079	6	5e-15	Asthma	NHI.catalog
rs9275698	32687973	6	5e-12	Asthma	NHI.catalog
rs9500927	32961361	6	4e-09	Asthma	NHI.catalog
rs404860	32184345	6	4e-23	Asthma	NHI.catalog
rs3129943	32338695	6	3e-15	Asthma	NHI.catalog
rs3805236	144357737	4	7e-08	Asthma	NHI.catalog
rs11078927	38064405	17	2e-16	Asthma	NHI.catalog
rs2381416	6193455	9	2e-12	Asthma	NHI.catalog
rs3771180	102953617	2	2e-15	Asthma	NHI.catalog
rs11214966	114231255	11	6e-07	Asthma	NHI.catalog
rs1101999	158932555	1	4e-09	Asthma	NHI.catalog
rs4845783	152492559	1	6e-06	Asthma	NHI.catalog
rs9469003	31407828	6	2e-09	Stevens-Johnson syndrome and toxic epidermal necrolysis (SJS-TEN)	NHI.catalog
rs3130501	31136453	6	2e-08	Stevens-Johnson syndrome and toxic epidermal necrolysis (SJS-TEN)	NHI.catalog
rs3815087	31093587	6	3e-07	Stevens-Johnson syndrome and toxic epidermal necrolysis (SJS-TEN)	NHI.catalog
rs2844665	31006855	6	3e-07	Stevens-Johnson syndrome and toxic epidermal necrolysis (SJS-TEN)	NHI.catalog
rs174468	61663691	11	3e-35	Phospholipid levels (plasma)	NHI.catalog
rs4711171	11074347	6	5e-13	Phospholipid levels (plasma)	NHI.catalog
rs6844153	26944314	4	6e-07	Phospholipid levels (plasma)	NHI.catalog
rs2585617	69337787	6	6e-07	Phospholipid levels (plasma)	NHI.catalog
rs174535	61551356	11	1e-151	Phospholipid levels (plasma)	NHI.catalog
rs4246215	61564299	11	1e-139	Phospholipid levels (plasma)	NHI.catalog
rs3734398	10982973	6	1e-43	Phospholipid levels (plasma)	NHI.catalog
rs4713103	10969141	6	3e-36	Phospholipid levels (plasma)	NHI.catalog
rs780094	27741237	2	9e-09	Phospholipid levels (plasma)	NHI.catalog
rs9586179	104060087	13	4e-07	Phospholipid levels (plasma)	NHI.catalog
rs1692120	61417472	11	1e-08	Phospholipid levels (plasma)	NHI.catalog
rs174547	61570783	11	3e-64	Phospholipid levels (plasma)	NHI.catalog
rs3798713	11008622	6	2e-12	Phospholipid levels (plasma)	NHI.catalog
rs102275	61557803	11	7e-64	Phospholipid levels (plasma)	NHI.catalog
rs16832011	136545299	2	3e-07	Phospholipid levels (plasma)	NHI.catalog
rs4985167	15082865	16	3e-07	Phospholipid levels (plasma)	NHI.catalog
rs174550	61571478	11	1e-57	Phospholipid levels (plasma)	NHI.catalog
rs174574	61600342	11	4e-55	Phospholipid levels (plasma)	NHI.catalog
rs11230874	61795586	11	2e-08	Phospholipid levels (plasma)	NHI.catalog
rs1145652	164764087	5	8e-08	Phospholipid levels (plasma)	NHI.catalog
rs9983044	36416332	21	2e-07	Phospholipid levels (plasma)	NHI.catalog
rs1535	61597972	11	3e-152	Phospholipid levels (plasma)	NHI.catalog
rs198426	61490486	11	3e-09	Phospholipid levels (plasma)	NHI.catalog
rs10792320	61746291	11	8e-08	Phospholipid levels (plasma)	NHI.catalog
rs2236212	10995015	6	1e-15	Phospholipid levels (plasma)	NHI.catalog
rs174536	61551927	11	1e-63	Phospholipid levels (plasma)	NHI.catalog
rs174448	61639573	11	4e-25	Phospholipid levels (plasma)	NHI.catalog
rs174538	61560081	11	5e-58	Phospholipid levels (plasma)	NHI.catalog
rs1321535	11076026	6	5e-11	Phospholipid levels (plasma)	NHI.catalog
rs1109748	61722645	11	5e-09	Phospholipid levels (plasma)	NHI.catalog
rs6918936	10960158	6	3e-08	Phospholipid levels (plasma)	NHI.catalog
rs1514178	61205469	1	2e-07	Phospholipid levels (plasma)	NHI.catalog
rs12459897	31596778	19	8e-07	Phospholipid levels (plasma)	NHI.catalog
rs2521572	61711475	11	2e-09	Phospholipid levels (plasma)	NHI.catalog
rs7435	45404338	21	2e-07	Phospholipid levels (plasma)	NHI.catalog
rs3117181	32071017	6	5e-07	Phospholipid levels (plasma)	NHI.catalog
rs4963452	61815803	11	6e-07	Phospholipid levels (plasma)	NHI.catalog
rs12587311	29116695	14	5e-07	Phospholipid levels (plasma)	NHI.catalog
rs1800562	26093141	6	3e-07	Serum hepcidin	NHI.catalog
rs855791	37462936	22	5e-07	Serum hepcidin	NHI.catalog
rs3811647	133484029	3	2e-16	Serum hepcidin	NHI.catalog
rs163182	2844216	11	2e-17	Type 2 diabetes	NHI.catalog
rs1436953	62414014	15	8e-06	Type 2 diabetes	NHI.catalog
rs3019885	118025645	8	5e-13	Asthma	NHI.catalog
rs987870	33042880	6	2e-10	Asthma	NHI.catalog
rs4936894	124017493	11	2e-06	Aging	NHI.catalog
rs1425609	162681995	3	1e-06	Aging	NHI.catalog
rs16852912	168686676	3	3e-06	Aging	NHI.catalog
rs8001976	48387722	13	3e-06	Aging	NHI.catalog
rs11162963	80734581	1	4e-06	Aging	NHI.catalog
rs2367725	44215828	1	9e-06	Aging	NHI.catalog
rs10412199	3927771	19	3e-06	Aging	NHI.catalog
rs4764043	14115482	12	6e-06	Aging	NHI.catalog
rs3112530	152639677	5	7e-06	Aging	NHI.catalog
rs10202497	238270894	2	8e-06	Aging	NHI.catalog
rs766903	51703834	12	2e-06	Aging	NHI.catalog
rs4783244	82662268	16	6e-17	Adiponectin levels	NHI.catalog
rs9321453	134773554	6	1e-09	Serum urate	NHI.catalog
rs12800450	64359221	11	3e-16	Serum urate	NHI.catalog
rs589691	64525216	11	9e-08	Serum urate	NHI.catalog
rs493573	64557054	11	2e-17	Serum urate	NHI.catalog
rs606458	64546391	11	6e-11	Serum urate	NHI.catalog
rs4939827	46453463	18	1e-07	Colorectal cancer	NHI.catalog
rs4779584	32994756	15	2e-08	Colorectal cancer	NHI.catalog
rs16892766	117630683	8	4e-07	Colorectal cancer	NHI.catalog
rs3802842	111171709	11	4e-07	Colorectal cancer	NHI.catalog
rs7315438	115891403	12	6e-06	Colorectal cancer	NHI.catalog
rs3135363	32389648	6	7e-22	Hepatitis B vaccine response	NHI.catalog
rs9277535	33054861	6	3e-12	Hepatitis B vaccine response	NHI.catalog
rs9267665	31870856	6	1e-17	Hepatitis B vaccine response	NHI.catalog
rs9472155	43897727	6	2e-26	Vascular endothelial growth factor levels	NHI.catalog
rs10738760	2691186	9	1e-39	Vascular endothelial growth factor levels	NHI.catalog
rs4513773	43925526	6	0	Vascular endothelial growth factor levels	NHI.catalog
rs6993770	106581528	8	5e-23	Vascular endothelial growth factor levels	NHI.catalog
rs9275390	32669156	6	1e-07	Systemic sclerosis	NHI.catalog
rs3129763	32590925	6	1e-11	Systemic sclerosis	NHI.catalog
rs3129882	32409530	6	2e-27	Systemic sclerosis	NHI.catalog
rs9296015	32218989	6	1e-08	Systemic sclerosis	NHI.catalog
rs10488631	128594183	7	8e-07	Systemic sclerosis	NHI.catalog
rs11171747	56518408	12	6e-08	Systemic sclerosis	NHI.catalog
rs3821236	191902758	2	9e-08	Systemic sclerosis	NHI.catalog
rs2056626	167420425	1	3e-06	Systemic sclerosis	NHI.catalog
rs443198	32190406	6	9e-21	Systemic sclerosis	NHI.catalog
rs11047102	23946146	12	1e-07	Systemic sclerosis	NHI.catalog
rs11642873	85991705	16	2e-12	Systemic sclerosis	NHI.catalog
rs12540874	50664922	7	1e-06	Systemic sclerosis	NHI.catalog
rs12651106	155301059	4	2e-12	Fibrinogen	NHI.catalog
rs12511469	155451759	4	2e-36	Fibrinogen	NHI.catalog
rs1800788	155483914	4	1e-39	Fibrinogen	NHI.catalog
rs6050	155507590	4	9e-90	Fibrinogen	NHI.catalog
rs7681423	155542248	4	1e-109	Fibrinogen	NHI.catalog
rs2143678	41623033	6	4e-07	Cardiovascular disease risk factors	NHI.catalog
rs1406961	61895920	20	5e-07	Cardiovascular disease risk factors	NHI.catalog
rs1047964	117156893	11	8e-07	Cardiovascular disease risk factors	NHI.catalog
rs4975709	1877280	5	8e-07	Cardiovascular disease risk factors	NHI.catalog
rs7698623	88755828	4	3e-07	Cardiovascular disease risk factors	NHI.catalog
rs2300478	66781453	2	3e-49	Restless legs syndrome	NHI.catalog
rs1975197	8846955	9	3e-10	Restless legs syndrome	NHI.catalog
rs12593813	68036852	15	1e-22	Restless legs syndrome	NHI.catalog
rs6747972	68070225	2	9e-11	Restless legs syndrome	NHI.catalog
rs3104767	52624738	16	9e-19	Restless legs syndrome	NHI.catalog
rs9357271	38365873	6	8e-22	Restless legs syndrome	NHI.catalog
rs12037173	70355981	1	4e-06	Attention deficit hyperactivity disorder	NHI.catalog
rs797820	83609039	7	8e-06	Attention deficit hyperactivity disorder	NHI.catalog
rs11607165	63963947	11	4e-06	Attention deficit hyperactivity disorder	NHI.catalog
rs1059440	63991801	11	4e-06	Attention deficit hyperactivity disorder	NHI.catalog
rs10858396	138275776	9	6e-06	Attention deficit hyperactivity disorder	NHI.catalog
rs12575642	63979643	11	1e-06	Attention deficit hyperactivity disorder	NHI.catalog
rs11778329	49053165	8	7e-06	Attention deficit hyperactivity disorder	NHI.catalog
rs3077	33033022	6	2e-61	Hepatitis B	NHI.catalog
rs2856718	32670255	6	4e-37	Hepatitis B	NHI.catalog
rs7453920	32730012	6	6e-28	Hepatitis B	NHI.catalog
rs17674580	43309911	18	8e-11	Bladder cancer	NHI.catalog
rs11209026	67705958	1	2e-17	Ankylosing spondylitis	NHI.catalog
rs2297909	200960307	1	5e-12	Ankylosing spondylitis	NHI.catalog
rs10865331	62551472	2	7e-34	Ankylosing spondylitis	NHI.catalog
rs30187	96124330	5	2e-27	Ankylosing spondylitis	NHI.catalog
rs4349859	31365787	6	1e-200	Ankylosing spondylitis	NHI.catalog
rs378108	40469520	21	2e-11	Ankylosing spondylitis	NHI.catalog
rs11249215	25297184	1	9e-11	Ankylosing spondylitis	NHI.catalog
rs6556416	158818745	5	2e-08	Ankylosing spondylitis	NHI.catalog
rs11616188	6502742	12	4e-12	Ankylosing spondylitis	NHI.catalog
rs4389526	80946475	4	9e-08	Ankylosing spondylitis	NHI.catalog
rs10440635	40490790	5	3e-07	Ankylosing spondylitis	NHI.catalog
rs10781500	139269338	9	1e-06	Ankylosing spondylitis	NHI.catalog
rs8070463	45768836	17	5e-08	Ankylosing spondylitis	NHI.catalog
rs10875943	49676010	12	7e-12	Prostate cancer	NHI.catalog
rs2121875	44365545	5	4e-08	Prostate cancer	NHI.catalog
rs5919432	67021550	23	1e-08	Prostate cancer	NHI.catalog
rs2242652	1280028	5	3e-24	Prostate cancer	NHI.catalog
rs10936632	170130102	3	7e-22	Prostate cancer	NHI.catalog
rs6763931	141102833	3	2e-08	Prostate cancer	NHI.catalog
rs7584330	238387228	2	3e-09	Prostate cancer	NHI.catalog
rs10187424	85794297	2	3e-15	Prostate cancer	NHI.catalog
rs130067	31118511	6	3e-08	Prostate cancer	NHI.catalog
rs4242384	128518554	8	3e-16	Prostate cancer	NHI.catalog
rs2292884	238443226	2	4e-08	Prostate cancer	NHI.catalog
rs7130881	68995958	11	9e-09	Prostate cancer	NHI.catalog
rs7501939	36101156	17	2e-06	Prostate cancer	NHI.catalog
rs1859962	69108753	17	3e-11	Prostate cancer	NHI.catalog
rs5759167	43500212	22	1e-05	Prostate cancer	NHI.catalog
rs1016343	128093297	8	4e-10	Prostate cancer	NHI.catalog
rs10993994	51549496	10	5e-06	Prostate cancer	NHI.catalog
rs902774	53273904	12	5e-09	Prostate cancer	NHI.catalog
rs7629490	87241497	3	1e-07	Prostate cancer	NHI.catalog
rs651164	160581374	6	2e-10	Prostate cancer	NHI.catalog
rs13252298	128095156	8	4e-06	Prostate cancer	NHI.catalog
rs742134	43518275	22	6e-06	Prostate cancer	NHI.catalog
rs445114	128323181	8	5e-07	Prostate cancer	NHI.catalog
rs6983267	128413305	8	9e-06	Prostate cancer	NHI.catalog
rs2233287	150440097	5	5e-09	Systemic sclerosis	NHI.catalog
rs13021401	20688519	2	3e-06	Systemic sclerosis	NHI.catalog
rs6457617	32663851	6	2e-37	Systemic sclerosis	NHI.catalog
rs3130573	31106268	6	6e-10	Systemic sclerosis	NHI.catalog
rs7574865	191964633	2	2e-13	Systemic sclerosis	NHI.catalog
rs2108622	15990431	19	1e-10	Vitamin E levels	NHI.catalog
rs11057830	125307053	12	8e-09	Vitamin E levels	NHI.catalog
rs964184	116648917	11	8e-12	Vitamin E levels	NHI.catalog
rs753955	24293859	13	2e-12	Lung cancer	NHI.catalog
rs36600	30337586	22	6e-13	Lung cancer	NHI.catalog
rs2736100	1286516	5	1e-27	Lung cancer	NHI.catalog
rs4488809	189356261	3	7e-26	Lung cancer	NHI.catalog
rs1012068	32265903	22	1e-13	Chronic Hepatitis C infection	NHI.catalog
rs4233356	159753183	1	9e-06	Interstitial lung disease	NHI.catalog
rs170020	151344558	5	4e-06	Interstitial lung disease	NHI.catalog
rs4665058	160190209	2	2e-10	Sudden cardiac arrest	NHI.catalog
rs17027258	103091540	2	7e-06	White blood cell types	NHI.catalog
rs11587438	6631431	1	4e-06	White blood cell types	NHI.catalog
rs3095254	31221668	6	6e-11	White blood cell types	NHI.catalog
rs7237848	4773110	18	2e-07	White blood cell types	NHI.catalog
rs6576878	87705031	1	6e-06	White blood cell types	NHI.catalog
rs546829	74956372	4	3e-07	White blood cell types	NHI.catalog
rs7578982	111836538	2	4e-07	White blood cell types	NHI.catalog
rs9373124	135423209	6	1e-10	White blood cell types	NHI.catalog
rs4328821	128316435	3	3e-17	White blood cell types	NHI.catalog
rs11018874	89875437	11	2e-09	White blood cell types	NHI.catalog
rs7275212	39852551	21	2e-18	White blood cell types	NHI.catalog
rs2516399	31481299	6	2e-12	White blood cell types	NHI.catalog
rs331615	55638537	20	9e-07	White blood cell types	NHI.catalog
rs12748961	205676263	1	4e-08	White blood cell types	NHI.catalog
rs445	92408370	7	7e-10	White blood cell types	NHI.catalog
rs4794822	38156712	17	4e-16	White blood cell types	NHI.catalog
rs12988934	182323665	2	2e-14	White blood cell types	NHI.catalog
rs10956483	130572110	8	2e-10	White blood cell types	NHI.catalog
rs10147992	25503799	14	1e-08	White blood cell types	NHI.catalog
rs1371799	74977837	4	2e-17	White blood cell count	NHI.catalog
rs4770394	23692978	13	9e-06	Bipolar disorder	NHI.catalog
rs7747960	152791474	6	9e-06	Bipolar disorder	NHI.catalog
rs12618769	99239931	2	1e-06	Bipolar disorder	NHI.catalog
rs2989476	61059259	1	3e-06	Bipolar disorder	NHI.catalog
rs1038094	74012437	15	9e-06	Bipolar disorder	NHI.catalog
rs17197037	21725654	14	2e-06	Bipolar disorder	NHI.catalog
rs4420638	45422946	19	2e-16	Longevity	NHI.catalog
rs988712	27563382	11	5e-17	Obesity	NHI.catalog
rs2116830	78646536	10	3e-10	Obesity	NHI.catalog
rs2943650	227105921	2	4e-11	Adiposity	NHI.catalog
rs534870	80959207	13	7e-08	Adiposity	NHI.catalog
rs8050136	53816275	16	3e-26	Adiposity	NHI.catalog
rs17119461	107516352	10	7e-12	Melanoma	NHI.catalog
rs6812193	77198986	4	8e-10	Parkinson's disease	NHI.catalog
rs2823357	16914905	21	6e-07	Parkinson's disease	NHI.catalog
rs34637584	40734202	12	2e-28	Parkinson's disease	NHI.catalog
rs823156	205764640	1	1e-07	Parkinson's disease	NHI.catalog
rs11868035	17715101	17	6e-08	Parkinson's disease	NHI.catalog
rs4130047	40678235	18	2e-07	Parkinson's disease	NHI.catalog
rs6599389	939113	4	4e-08	Parkinson's disease	NHI.catalog
rs10513789	182760073	3	3e-10	Parkinson's disease	NHI.catalog
rs12185268	43923683	17	3e-14	Parkinson's disease	NHI.catalog
rs356220	90641340	4	2e-19	Parkinson's disease	NHI.catalog
rs7335046	100041738	13	3e-08	Basal cell carcinoma (cutaneous)	NHI.catalog
rs12210050	475489	6	1e-09	Basal cell carcinoma (cutaneous)	NHI.catalog
rs1805007	89986117	16	4e-17	Basal cell carcinoma (cutaneous)	NHI.catalog
rs2033195	153509596	5	6e-06	Body mass index	NHI.catalog
rs6794092	171558344	3	2e-06	Body mass index	NHI.catalog
rs10517133	45364914	4	5e-06	Adiponectin levels	NHI.catalog
rs822354	186480206	3	4e-08	Adiponectin levels	NHI.catalog
rs10447248	107915736	5	5e-08	Adiponectin levels	NHI.catalog
rs13358260	78845711	5	5e-06	Adiponectin levels	NHI.catalog
rs2468677	140519517	8	8e-07	Adiponectin levels	NHI.catalog
rs1043879	25570081	1	2e-09	Erythrocyte sedimentation rate	NHI.catalog
rs10903129	25768937	1	5e-13	Erythrocyte sedimentation rate	NHI.catalog
rs12034383	207803595	1	2e-28	Erythrocyte sedimentation rate	NHI.catalog
rs7527798	207872290	1	2e-09	Erythrocyte sedimentation rate	NHI.catalog
rs3091242	25674785	1	2e-13	Erythrocyte sedimentation rate	NHI.catalog
rs750338	125172593	11	1e-06	Alcohol dependence	NHI.catalog
rs6701037	175120079	1	2e-07	Alcohol dependence	NHI.catalog
rs4803480	42066279	19	1e-07	Schizophrenia	NHI.catalog
rs1412115	34088053	10	6e-06	Schizophrenia	NHI.catalog
rs9271366	32586854	6	3e-31	Inflammatory bowel disease	NHI.catalog
rs2006996	117592638	9	4e-13	Inflammatory bowel disease	NHI.catalog
rs8070723	44081064	17	2e-118	Progressive supranuclear palsy	NHI.catalog
rs6687758	222164948	1	6e-08	Progressive supranuclear palsy	NHI.catalog
rs2142991	43341105	10	3e-07	Progressive supranuclear palsy	NHI.catalog
rs11568563	21457434	12	7e-08	Progressive supranuclear palsy	NHI.catalog
rs6852535	123478716	4	1e-07	Progressive supranuclear palsy	NHI.catalog
rs242557	44019712	17	9e-18	Progressive supranuclear palsy	NHI.catalog
rs1411478	180962282	1	4e-11	Progressive supranuclear palsy	NHI.catalog
rs7571971	88895351	2	4e-13	Progressive supranuclear palsy	NHI.catalog
rs1768208	39523003	3	5e-17	Progressive supranuclear palsy	NHI.catalog
rs6547705	87044316	2	1e-08	Progressive supranuclear palsy	NHI.catalog
rs12203592	396321	6	6e-15	Progressive supranuclear palsy	NHI.catalog
rs1055129	73872948	17	3e-11	White matter hypersensitivity burden	NHI.catalog
rs3744028	73888672	17	4e-15	White matter hypersensitivity burden	NHI.catalog
rs7017212	10022938	8	4e-06	Schizophrenia	NHI.catalog
rs77155169	48011616	2	2e-07	Chronic obstructive pulmonary disease	NHI.catalog
rs56238310	111233239	3	1e-07	Chronic obstructive pulmonary disease	NHI.catalog
rs76884941	111201785	3	1e-07	Chronic obstructive pulmonary disease	NHI.catalog
rs76351433	47022543	2	2e-07	Chronic obstructive pulmonary disease	NHI.catalog
rs114216682	53871085	1	7e-08	Chronic obstructive pulmonary disease	NHI.catalog
rs9296092	33478496	6	6e-07	Chronic obstructive pulmonary disease	NHI.catalog
rs28675338	78827631	15	1e-07	Chronic obstructive pulmonary disease	NHI.catalog
rs55645543	122607178	4	5e-07	Chronic obstructive pulmonary disease	NHI.catalog
rs73717741	4874759	6	3e-07	Chronic obstructive pulmonary disease	NHI.catalog
rs10928927	130468366	2	3e-07	Chronic obstructive pulmonary disease	NHI.catalog
rs117607728	96058636	10	4e-07	Chronic obstructive pulmonary disease	NHI.catalog
rs9394152	33465482	6	7e-08	Chronic obstructive pulmonary disease	NHI.catalog
rs9272219	32602269	6	1e-45	Rheumatoid arthritis	NHI.catalog
rs9268853	32429643	6	5e-109	Rheumatoid arthritis	NHI.catalog
rs743777	37551607	22	2e-06	Rheumatoid arthritis	NHI.catalog
rs1063635	31379931	6	1e-17	Rheumatoid arthritis	NHI.catalog
rs1610677	29789171	6	4e-15	Rheumatoid arthritis	NHI.catalog
rs3126085	152300817	1	6e-12	Atopic dermatitis	NHI.catalog
rs2651899	3083712	1	4e-09	Migraine	NHI.catalog
rs11172113	57527283	12	4e-09	Migraine	NHI.catalog
rs10166942	234825093	2	6e-12	Migraine	NHI.catalog
rs2982694	152285687	6	7e-10	Sudden cardiac arrest	NHI.catalog
rs12429889	74742322	13	5e-20	Sudden cardiac arrest	NHI.catalog
rs12189362	153057548	5	3e-10	Sudden cardiac arrest	NHI.catalog
rs10829156	18950555	10	4e-07	Sudden cardiac arrest	NHI.catalog
rs11624056	87506248	14	3e-08	Sudden cardiac arrest	NHI.catalog
rs5762311	28090207	22	7e-06	Sudden cardiac arrest	NHI.catalog
rs16872085	105957540	8	1e-06	Sudden cardiac arrest	NHI.catalog
rs8111071	46307406	19	4e-06	Sudden cardiac arrest	NHI.catalog
rs6716724	11510948	2	6e-07	Sudden cardiac arrest	NHI.catalog
rs1559040	54347750	2	4e-08	Sudden cardiac arrest	NHI.catalog
rs16866933	180566678	2	6e-14	Sudden cardiac arrest	NHI.catalog
rs2389202	117254289	4	4e-07	Sudden cardiac arrest	NHI.catalog
rs4621553	113030164	5	4e-08	Sudden cardiac arrest	NHI.catalog
rs16942421	24156425	18	8e-10	Sudden cardiac arrest	NHI.catalog
rs6964415	46242583	7	5e-07	Sudden cardiac arrest	NHI.catalog
rs1014922	95165580	15	3e-06	Sudden cardiac arrest	NHI.catalog
rs17718586	68644189	17	2e-08	Sudden cardiac arrest	NHI.catalog
rs54211	39687484	22	8e-07	Sudden cardiac arrest	NHI.catalog
rs10777317	91980374	12	5e-06	Sudden cardiac arrest	NHI.catalog
rs12603284	2771512	17	3e-06	Sudden cardiac arrest	NHI.catalog
rs17550532	9744095	16	2e-06	Sudden cardiac arrest	NHI.catalog
rs8028182	75718669	15	3e-06	Sudden cardiac arrest	NHI.catalog
rs2281680	24033070	14	6e-08	Sudden cardiac arrest	NHI.catalog
rs9581094	25082630	13	7e-07	Sudden cardiac arrest	NHI.catalog
rs17291650	51213433	12	3e-07	Sudden cardiac arrest	NHI.catalog
rs10833905	23044592	11	7e-07	Sudden cardiac arrest	NHI.catalog
rs11187837	96035980	10	4e-07	Sudden cardiac arrest	NHI.catalog
rs3864663	78680349	8	2e-06	Sudden cardiac arrest	NHI.catalog
rs13438327	97620691	7	2e-06	Sudden cardiac arrest	NHI.catalog
rs732577	12932049	7	4e-06	Sudden cardiac arrest	NHI.catalog
rs13007495	192955505	2	4e-06	Sudden cardiac arrest	NHI.catalog
rs13022357	160069756	2	1e-06	Sudden cardiac arrest	NHI.catalog
rs707040	155226677	2	6e-06	Sudden cardiac arrest	NHI.catalog
rs6764363	312349	3	6e-06	Sudden cardiac arrest	NHI.catalog
rs7307780	76220618	12	5e-15	Sudden cardiac arrest	NHI.catalog
rs10765792	95866700	11	8e-13	Sudden cardiac arrest	NHI.catalog
rs597503	6939947	18	2e-08	Sudden cardiac arrest	NHI.catalog
rs7157599	100625902	14	1e-07	Sudden cardiac arrest	NHI.catalog
rs190759	50987768	6	5e-06	Sudden cardiac arrest	NHI.catalog
rs1823172	127792614	12	5e-07	Sudden cardiac arrest	NHI.catalog
rs950776	78926018	15	4e-07	Sudden cardiac arrest	NHI.catalog
rs2251393	60778932	17	4e-07	Sudden cardiac arrest	NHI.catalog
rs944260	60243411	20	2e-06	Sudden cardiac arrest	NHI.catalog
rs12155623	49812201	8	3e-07	Sudden cardiac arrest	NHI.catalog
rs10219495	92890520	12	5e-06	Sudden cardiac arrest	NHI.catalog
rs11708189	140175360	3	2e-06	Sudden cardiac arrest	NHI.catalog
rs10777845	97689768	12	5e-06	Sudden cardiac arrest	NHI.catalog
rs10183640	158780204	2	5e-07	Sudden cardiac arrest	NHI.catalog
rs6660565	171261193	1	2e-06	Sudden cardiac arrest	NHI.catalog
rs2114039	55092626	4	1e-09	Corneal curvature	NHI.catalog
rs17036350	11171226	1	4e-13	Corneal curvature	NHI.catalog
rs1049296	133494354	3	5e-43	Alcohol consumption	NHI.catalog
rs2749097	64127468	1	2e-09	Alcohol consumption	NHI.catalog
rs1534166	133537067	3	2e-17	Alcohol consumption	NHI.catalog
rs1799899	133475812	3	1e-09	Alcohol consumption	NHI.catalog
rs1061170	196659237	1	1e-261	Age-related macular degeneration	NHI.catalog
rs4711751	43828582	6	9e-09	Age-related macular degeneration	NHI.catalog
rs1999930	116387134	6	1e-08	Age-related macular degeneration	NHI.catalog
rs10490924	124214448	10	4.0019317313141e-322	Age-related macular degeneration	NHI.catalog
rs641153	31914180	6	6e-31	Age-related macular degeneration	NHI.catalog
rs10033900	110659067	4	4e-10	Age-related macular degeneration	NHI.catalog
rs10468017	58678512	15	3e-12	Age-related macular degeneration	NHI.catalog
rs9332739	31903804	6	2e-23	Age-related macular degeneration	NHI.catalog
rs2230199	6718387	19	5e-29	Age-related macular degeneration	NHI.catalog
rs3764261	56993324	16	7e-09	Age-related macular degeneration	NHI.catalog
rs12644284	154154000	4	4e-06	Multiple sclerosis	NHI.catalog
rs7779014	75975586	7	8e-06	Multiple sclerosis	NHI.catalog
rs11962089	105612220	6	8e-06	Multiple sclerosis	NHI.catalog
rs758944	75953297	7	8e-06	Multiple sclerosis	NHI.catalog
rs7789940	75951230	7	6e-06	Multiple sclerosis	NHI.catalog
rs17149161	75978229	7	6e-06	Multiple sclerosis	NHI.catalog
rs11697186	3185123	20	9e-25	Response to hepatitis C treatment	NHI.catalog
rs6139030	3187733	20	1e-15	Response to hepatitis C treatment	NHI.catalog
rs2793086	231899704	1	9e-06	Response to antineoplastic agents	NHI.catalog
rs438034	214830617	1	5e-06	Response to antineoplastic agents	NHI.catalog
rs1342899	105735195	9	8e-07	Response to antineoplastic agents	NHI.catalog
rs10958369	54410208	8	2e-06	Response to antineoplastic agents	NHI.catalog
rs1168987	36397680	14	5e-06	Response to antineoplastic agents	NHI.catalog
rs6785504	152672779	3	7e-06	Response to antineoplastic agents	NHI.catalog
rs9883654	152721975	3	2e-06	Response to antineoplastic agents	NHI.catalog
rs11158493	63953522	14	9e-07	Response to antineoplastic agents	NHI.catalog
rs1949733	8503359	4	8e-07	Response to antineoplastic agents	NHI.catalog
rs649891	10430602	9	6e-06	Type 2 diabetes	NHI.catalog
rs1408282	93852252	6	1e-06	C-reactive protein	NHI.catalog
rs876537	159674933	1	1e-09	C-reactive protein	NHI.catalog
rs7305618	121402932	12	1e-08	C-reactive protein	NHI.catalog
rs4148325	234673309	2	5e-62	Bilirubin levels	NHI.catalog
rs2361502	234698790	2	7e-23	Bilirubin levels	NHI.catalog
rs17665859	445601	8	5e-07	Bilirubin levels	NHI.catalog
rs6704644	234406655	2	8e-08	Bilirubin levels	NHI.catalog
rs4363657	21368722	12	5e-08	Bilirubin levels	NHI.catalog
rs10058728	148904092	5	5e-09	Esophageal cancer	NHI.catalog
rs2074356	112645401	12	2e-31	Esophageal cancer	NHI.catalog
rs10052657	58407771	5	2e-19	Esophageal cancer	NHI.catalog
rs11066015	112168009	12	7e-21	Esophageal cancer	NHI.catalog
rs2014300	36357861	21	8e-22	Esophageal cancer	NHI.catalog
rs2274223	96066341	10	4e-20	Esophageal cancer	NHI.catalog
rs11066280	112817783	12	2e-15	Esophageal cancer	NHI.catalog
rs6772209	175647165	3	3e-07	Esophageal cancer	NHI.catalog
rs9868873	122730910	3	1e-07	Esophageal cancer	NHI.catalog
rs8030672	69059084	15	1e-11	Esophageal cancer	NHI.catalog
rs10484761	40802261	6	7e-12	Esophageal cancer	NHI.catalog
rs9318086	24432467	13	2e-16	Myopia (pathological)	NHI.catalog
rs1562990	60023087	11	4e-11	Alzheimer's disease	NHI.catalog
rs744373	127894615	2	2e-09	Alzheimer's disease	NHI.catalog
rs157580	45395266	19	8e-89	Alzheimer's disease	NHI.catalog
rs536841	85787824	11	3e-09	Alzheimer's disease	NHI.catalog
rs569214	27487790	8	4e-08	Alzheimer's disease	NHI.catalog
rs10498635	93103309	14	3e-11	Paget's disease	NHI.catalog
rs5910578	118567702	23	1e-07	Paget's disease	NHI.catalog
rs3018362	60082093	18	8e-21	Paget's disease	NHI.catalog
rs5742915	74336633	15	2e-14	Paget's disease	NHI.catalog
rs1561570	13155726	10	4e-38	Paget's disease	NHI.catalog
rs10494112	110352477	1	7e-35	Paget's disease	NHI.catalog
rs1341239	22304204	6	4e-06	Paget's disease	NHI.catalog
rs4294134	135293128	7	8e-10	Paget's disease	NHI.catalog
rs2458413	105359432	8	7e-17	Paget's disease	NHI.catalog
rs8023445	49192791	15	2e-06	Major depressive disorder	NHI.catalog
rs7565124	20261685	2	2e-06	Major depressive disorder	NHI.catalog
rs1780436	34257612	10	3e-06	Major depressive disorder	NHI.catalog
rs2715148	82450035	7	1e-06	Major depressive disorder	NHI.catalog
rs1558477	31155347	7	3e-07	Major depressive disorder	NHI.catalog
rs10491334	110772404	5	2e-06	Longevity	NHI.catalog
rs1412444	91002927	10	4e-08	Coronary heart disease	NHI.catalog
rs365302	159646333	6	8e-07	Coronary heart disease	NHI.catalog
rs16893526	82515315	6	5e-06	Coronary heart disease	NHI.catalog
rs1333049	22125503	9	7e-58	Coronary heart disease	NHI.catalog
rs7865618	22031005	9	2e-27	Coronary heart disease	NHI.catalog
rs7210100	47436749	17	3e-13	Prostate cancer	NHI.catalog
rs12793173	34834204	11	1e-09	Cystic fibrosis severity	NHI.catalog
rs1403543	115302192	23	2e-06	Cystic fibrosis severity	NHI.catalog
rs9268905	32432077	6	1e-07	Cystic fibrosis severity	NHI.catalog
rs12883884	70517183	14	8e-06	Cystic fibrosis severity	NHI.catalog
rs12188164	428236	5	4e-06	Cystic fibrosis severity	NHI.catalog
rs11645366	62377153	16	7e-06	Cystic fibrosis severity	NHI.catalog
rs965469	3381549	20	1e-09	IFN-related cytopenia	NHI.catalog
rs11191548	104846178	10	4e-17	Blood pressure	NHI.catalog
rs6825911	111381638	4	9e-09	Blood pressure	NHI.catalog
rs17030613	113190807	1	1e-08	Blood pressure	NHI.catalog
rs17249754	90060586	12	8e-20	Blood pressure	NHI.catalog
rs35444	115552437	12	8e-07	Blood pressure	NHI.catalog
rs1173766	32804528	5	2e-08	Blood pressure	NHI.catalog
rs16849225	164906820	2	4e-11	Blood pressure	NHI.catalog
rs880315	10796866	1	7e-07	Blood pressure	NHI.catalog
rs7605378	200676926	2	2e-08	Osteoporosis	NHI.catalog
rs730570	101142890	14	8e-06	Type 2 diabetes	NHI.catalog
rs2237892	2839751	11	4e-06	Type 2 diabetes	NHI.catalog
rs1374910	185531661	3	1e-07	Type 2 diabetes	NHI.catalog
rs1333051	22136489	9	6e-10	Type 2 diabetes	NHI.catalog
rs37369	35037115	5	2e-182	Urinary metabolites	NHI.catalog
rs8101881	33364628	19	6e-27	Urinary metabolites	NHI.catalog
rs830124	122395777	12	1e-46	Urinary metabolites	NHI.catalog
rs4921914	18272438	8	1e-28	Urinary metabolites	NHI.catalog
rs17279437	45814094	3	3e-19	Urinary metabolites	NHI.catalog
rs12138950	19839115	1	3e-18	Thyroid volume	NHI.catalog
rs12045440	19765518	1	3e-14	Thyroid volume	NHI.catalog
rs4338740	49735297	15	1e-12	Thyroid volume	NHI.catalog
rs17767419	79744548	16	9e-15	Thyroid volume	NHI.catalog
rs10917468	19843354	1	1e-14	Thyroid volume	NHI.catalog
rs3813579	79749276	16	4e-10	Thyroid volume	NHI.catalog
rs12696304	169481271	3	2e-14	Telomere length	NHI.catalog
rs7040024	845516	9	1e-11	Testicular cancer	NHI.catalog
rs755383	863635	9	9e-10	Testicular cancer	NHI.catalog
rs2412980	30592069	22	4e-06	Dialysis-related mortality	NHI.catalog
rs8098064	8209269	18	4e-06	Dialysis-related mortality	NHI.catalog
rs17110736	94462769	1	5e-06	Dialysis-related mortality	NHI.catalog
rs4814615	17357573	20	5e-06	Dialysis-related mortality	NHI.catalog
rs712022	22843155	11	6e-06	Dialysis-related mortality	NHI.catalog
rs2439312	32412359	8	7e-06	Dialysis-related mortality	NHI.catalog
rs7243299	7755771	18	8e-06	Dialysis-related mortality	NHI.catalog
rs11676855	235900171	2	9e-06	Dialysis-related mortality	NHI.catalog
rs6546886	74245777	2	3e-06	Dialysis-related mortality	NHI.catalog
rs2681019	23187504	2	8e-08	Dialysis-related mortality	NHI.catalog
rs926392	37690464	20	5e-07	Dialysis-related mortality	NHI.catalog
rs6816344	73783404	4	1e-06	Dialysis-related mortality	NHI.catalog
rs594442	93847884	6	1e-06	Dialysis-related mortality	NHI.catalog
rs1009170	92636713	14	2e-06	Dialysis-related mortality	NHI.catalog
rs1452093	28744356	21	2e-06	Dialysis-related mortality	NHI.catalog
rs1497828	217527024	1	4e-06	Dialysis-related mortality	NHI.catalog
rs17364464	22514053	7	4e-06	Dialysis-related mortality	NHI.catalog
rs9977499	28734997	21	4e-06	Dialysis-related mortality	NHI.catalog
rs17232789	122622500	8	6e-06	Dialysis-related mortality	NHI.catalog
rs6560517	79038170	9	7e-06	Dialysis-related mortality	NHI.catalog
rs4904947	92972162	14	8e-06	Dialysis-related mortality	NHI.catalog
rs9921518	54494424	16	9e-06	Dialysis-related mortality	NHI.catalog
rs16844716	199356516	1	9e-06	Dialysis-related mortality	NHI.catalog
rs11128347	73619561	3	6e-07	Dialysis-related mortality	NHI.catalog
rs815815	47399064	2	7e-07	Dialysis-related mortality	NHI.catalog
rs7111546	22829757	11	2e-06	Dialysis-related mortality	NHI.catalog
rs2731672	176842474	5	1e-06	Platelet function and related traits	NHI.catalog
rs4795519	25541278	17	1e-12	Chronic myeloid leukemia	NHI.catalog
rs4869742	151907748	6	2e-06	Chronic myeloid leukemia	NHI.catalog
rs4656461	165687205	1	6e-14	Glaucoma	NHI.catalog
rs4977756	22068652	9	1e-14	Glaucoma	NHI.catalog
rs4422476	118651823	4	8e-06	Neutrophil count	NHI.catalog
rs272594	81470120	8	1e-06	Neutrophil count	NHI.catalog
rs7587928	8949070	2	2e-07	Neutrophil count	NHI.catalog
rs2369304	96206070	14	9e-06	Neutrophil count	NHI.catalog
rs454305	70736219	2	5e-06	Neutrophil count	NHI.catalog
rs988583	198987935	2	6e-06	Neutrophil count	NHI.catalog
rs12727131	60084516	1	3e-06	Neutrophil count	NHI.catalog
rs4921617	18782047	8	4e-06	Neutrophil count	NHI.catalog
rs9496398	142822217	6	4e-06	Neutrophil count	NHI.catalog
rs13323983	109927376	3	5e-06	Neutrophil count	NHI.catalog
rs12772794	20674653	10	7e-06	Neutrophil count	NHI.catalog
rs4905558	97345806	14	8e-06	Neutrophil count	NHI.catalog
rs17419851	24749413	6	9e-06	Neutrophil count	NHI.catalog
rs2814778	159174683	1	1e-08	Neutrophil count	NHI.catalog
rs6775745	131813900	3	2e-07	Neutrophil count	NHI.catalog
rs1917445	103589094	11	6e-07	Neutrophil count	NHI.catalog
rs2837828	42174960	21	1e-06	Neutrophil count	NHI.catalog
rs6601606	11638244	8	1e-06	Neutrophil count	NHI.catalog
rs11968166	41925304	6	8e-06	Neutrophil count	NHI.catalog
rs16976033	55456510	15	7e-06	Neutrophil count	NHI.catalog
rs11165846	97819667	1	9e-06	Platelet counts	NHI.catalog
rs4302748	36191699	7	5e-06	Platelet counts	NHI.catalog
rs4660456	41239511	1	4e-06	Platelet counts	NHI.catalog
rs6677208	239601969	1	3e-06	Platelet counts	NHI.catalog
rs7296418	123457619	12	2e-06	Platelet counts	NHI.catalog
rs4968031	23765774	16	1e-06	Platelet counts	NHI.catalog
rs8099014	56109859	18	6e-06	Platelet counts	NHI.catalog
rs1727307	123575742	12	3e-06	Platelet counts	NHI.catalog
rs3803064	113173494	12	7e-06	Platelet counts	NHI.catalog
rs1279750	180595138	5	2e-06	Platelet counts	NHI.catalog
rs1015164	46451680	3	9e-06	AIDS progression	NHI.catalog
rs11884476	206318593	2	3e-09	AIDS progression	NHI.catalog
rs7217319	38924	17	4e-06	AIDS progression	NHI.catalog
rs477687	134467700	5	6e-06	AIDS progression	NHI.catalog
rs6441975	46428190	3	5e-06	AIDS progression	NHI.catalog
rs11239930	146560564	1	2e-06	AIDS progression	NHI.catalog
rs6467710	137203819	7	6e-07	AIDS progression	NHI.catalog
rs498872	118477367	11	5e-11	Glioma	NHI.catalog
rs11979158	55159349	7	7e-08	Glioma	NHI.catalog
rs4295627	130685457	8	5e-21	Glioma	NHI.catalog
rs6010620	62309839	20	2e-09	Glioma	NHI.catalog
rs2252586	54978924	7	8e-08	Glioma	NHI.catalog
rs2157719	22033366	9	5e-16	Glioma	NHI.catalog
rs1545843	84564068	12	1e-09	Major depressive disorder	NHI.catalog
rs17126232	17977650	8	2e-07	Obesity	NHI.catalog
rs11624704	78786077	14	3e-09	Obesity	NHI.catalog
rs17817449	53813367	16	2e-12	Obesity	NHI.catalog
rs10953454	104503813	7	7e-07	Obesity	NHI.catalog
rs925642	187678866	4	7e-06	Obesity	NHI.catalog
rs5762430	28378472	22	7e-07	Obesity	NHI.catalog
rs7581710	121195181	2	2e-07	Obesity	NHI.catalog
rs17081231	66967622	13	7e-07	Obesity	NHI.catalog
rs16867321	181362379	2	2e-06	Obesity	NHI.catalog
rs11088859	22689344	21	4e-08	Obesity	NHI.catalog
rs9923451	78952439	16	8e-07	Obesity	NHI.catalog
rs2807278	131809920	6	3e-07	Obesity	NHI.catalog
rs237238	75211414	7	7e-06	Alcoholism (12-month weekly alcohol consumption)	NHI.catalog
rs2154294	42655275	14	3e-06	Alcoholism (12-month weekly alcohol consumption)	NHI.catalog
rs933769	96052742	15	7e-06	Alcoholism (alcohol dependence factor score)	NHI.catalog
rs4293630	47445791	21	7e-06	Alcoholism (alcohol dependence factor score)	NHI.catalog
rs6716455	151126403	2	9e-06	Alcoholism (alcohol dependence factor score)	NHI.catalog
rs9556711	98016416	13	8e-07	Alcoholism (alcohol dependence factor score)	NHI.catalog
rs10253361	121275229	7	6e-06	Alcoholism (alcohol dependence factor score)	NHI.catalog
rs2140418	34975415	6	4e-06	Alcoholism (alcohol dependence factor score)	NHI.catalog
rs768048	50285398	18	8e-06	Alcoholism (alcohol use disorder factor score)	NHI.catalog
rs2548145	40134777	5	2e-06	Alcoholism (alcohol use disorder factor score)	NHI.catalog
rs3930234	184216130	3	8e-06	Alcoholism (alcohol use disorder factor score)	NHI.catalog
rs195204	115734091	1	9e-06	Alcoholism (heaviness of drinking)	NHI.catalog
rs2369955	132693588	3	2e-06	Alcoholism (heaviness of drinking)	NHI.catalog
rs1109501	71329490	4	5e-06	Alcoholism (heaviness of drinking)	NHI.catalog
rs2827312	23631676	21	8e-06	Alcoholism (heaviness of drinking)	NHI.catalog
rs8040009	93044339	15	3e-07	Alcoholism (heaviness of drinking)	NHI.catalog
rs1380131	54072858	14	9e-06	Alcoholism (heaviness of drinking)	NHI.catalog
rs9512637	27920611	13	1e-07	Alcoholism (heaviness of drinking)	NHI.catalog
rs10908907	92249584	9	6e-06	Alcoholism (heaviness of drinking)	NHI.catalog
rs9466056	21384613	6	4e-06	Bone mineral density	NHI.catalog
rs1366594	88376061	5	8e-10	Bone mineral density	NHI.catalog
rs13204965	127167072	6	3e-08	Bone mineral density	NHI.catalog
rs7524102	22698447	1	9e-07	Bone mineral density	NHI.catalog
rs9594738	42952145	13	4e-06	Bone mineral density	NHI.catalog
rs6710518	166583244	2	5e-10	Bone mineral density	NHI.catalog
rs1054627	88732692	4	8e-07	Bone mineral density	NHI.catalog
rs5498	10395683	19	6e-89	Soluble ICAM-1	NHI.catalog
rs1799969	10394792	19	1e-120	Soluble ICAM-1	NHI.catalog
rs507666	136149399	9	3e-91	Soluble ICAM-1	NHI.catalog
rs402219	160789296	6	6e-07	Monocyte early outgrowth colony forming units	NHI.catalog
rs6712720	60281608	2	4e-06	Monocyte early outgrowth colony forming units	NHI.catalog
rs6693017	220977333	1	3e-07	Monocyte early outgrowth colony forming units	NHI.catalog
rs2647012	32664458	6	2e-21	Follicular lymphoma	NHI.catalog
rs6687813	169477574	1	2e-14	D-dimer levels	NHI.catalog
rs12029080	95053353	1	6e-52	D-dimer levels	NHI.catalog
rs11039571	48207259	11	9e-06	D-dimer levels	NHI.catalog
rs8083346	62998775	18	6e-06	D-dimer levels	NHI.catalog
rs867186	33764554	20	4e-06	D-dimer levels	NHI.catalog
rs13109457	155514879	4	3e-18	D-dimer levels	NHI.catalog
rs2774920	94611300	1	1e-06	D-dimer levels	NHI.catalog
rs16861990	169135127	1	2e-06	D-dimer levels	NHI.catalog
rs16871023	73215237	5	1e-06	D-dimer levels	NHI.catalog
rs4246856	24092072	9	6e-06	D-dimer levels	NHI.catalog
rs687621	136137065	9	7e-06	D-dimer levels	NHI.catalog
rs2306029	46893108	11	8e-06	D-dimer levels	NHI.catalog
rs7117404	47127153	11	9e-06	D-dimer levels	NHI.catalog
rs1351696	48382471	11	8e-06	D-dimer levels	NHI.catalog
rs1991867	82519228	16	4e-06	D-dimer levels	NHI.catalog
rs1558902	53803574	16	1e-07	Obesity	NHI.catalog
rs10034228	112611750	4	8e-13	Myopia (pathological)	NHI.catalog
rs1585471	112702635	4	2e-06	Myopia (pathological)	NHI.catalog
rs9378688	2235633	6	6e-06	Caudate nucleus volume	NHI.catalog
rs163030	76781471	5	2e-07	Caudate nucleus volume	NHI.catalog
rs2075876	45709153	21	4e-09	Rheumatoid arthritis	NHI.catalog
rs2240335	17674537	1	2e-08	Rheumatoid arthritis	NHI.catalog
rs4961252	142104944	8	3e-08	Response to interferon beta therapy	NHI.catalog
rs9272105	32599999	6	4e-10	Response to interferon beta therapy	NHI.catalog
rs2596542	31366595	6	4e-13	Hepatocellular carcinoma	NHI.catalog
rs9275572	32678999	6	6e-09	Hepatocellular carcinoma	NHI.catalog
rs4430796	36098040	17	7e-10	Endometrial cancer	NHI.catalog
rs673604	35687815	1	6e-06	Endometrial cancer	NHI.catalog
rs2185570	96751270	10	2e-08	Serum dehydroepiandrosterone sulphate levels	NHI.catalog
rs17277546	99489571	7	2e-11	Serum dehydroepiandrosterone sulphate levels	NHI.catalog
rs2497306	94485211	10	5e-09	Serum dehydroepiandrosterone sulphate levels	NHI.catalog
rs2637125	48401893	19	3e-19	Serum dehydroepiandrosterone sulphate levels	NHI.catalog
rs740160	98957880	7	2e-16	Serum dehydroepiandrosterone sulphate levels	NHI.catalog
rs11761528	99118801	7	3e-36	Serum dehydroepiandrosterone sulphate levels	NHI.catalog
rs7181230	40360741	15	5e-11	Serum dehydroepiandrosterone sulphate levels	NHI.catalog
rs6738028	111949327	2	2e-08	Serum dehydroepiandrosterone sulphate levels	NHI.catalog
rs12042938	231816842	1	4e-36	Neuranatomic and neurocognitive phenotypes	NHI.catalog
rs2523822	29828660	6	2e-10	Drug-induced liver injury (amoxicillin-clavulanate)	NHI.catalog
rs9274407	32632832	6	5e-14	Drug-induced liver injury (amoxicillin-clavulanate)	NHI.catalog
rs1878022	108699032	12	5e-07	Response to platinum-based chemotherapy in non-small-cell lung cancer	NHI.catalog
rs3768080	236179869	1	7e-08	Cutaneous nevi	NHI.catalog
rs738322	38569006	22	1e-06	Cutaneous nevi	NHI.catalog
rs16930685	37870981	11	2e-06	Cutaneous nevi	NHI.catalog
rs12148488	75382542	15	6e-07	Caffeine consumption	NHI.catalog
rs16966142	89851033	16	6e-06	Caffeine consumption	NHI.catalog
rs7447447	104867936	5	7e-06	Caffeine consumption	NHI.catalog
rs2725236	88919106	4	5e-06	Caffeine consumption	NHI.catalog
rs8014204	75322794	14	5e-06	Caffeine consumption	NHI.catalog
rs2240466	72856269	7	1e-06	Caffeine consumption	NHI.catalog
rs4410790	17284577	7	2e-19	Caffeine consumption	NHI.catalog
rs6495122	75125645	15	6e-07	Caffeine consumption	NHI.catalog
rs2470893	75019449	15	5e-14	Caffeine consumption	NHI.catalog
rs2472304	75044238	15	3e-07	Caffeine consumption	NHI.catalog
rs7442317	29903052	4	4e-06	Attention deficit hyperactivity disorder motor coordination	NHI.catalog
rs7097	28197436	13	7e-06	Large B-cell lymphoma	NHI.catalog
rs751837	103484825	14	3e-07	Large B-cell lymphoma	NHI.catalog
rs3792615	164532801	4	9e-06	Type 2 diabetes	NHI.catalog
rs7119	77777632	15	5e-07	Type 2 diabetes	NHI.catalog
rs10460009	2948029	18	9e-06	Type 2 diabetes	NHI.catalog
rs12027542	233340154	1	4e-07	Type 2 diabetes	NHI.catalog
rs9295474	20652717	6	9e-06	Type 2 diabetes	NHI.catalog
rs6583826	94347830	10	7e-06	Type 2 diabetes	NHI.catalog
rs2063640	102203045	3	3e-06	Type 2 diabetes	NHI.catalog
rs7630877	179661318	3	7e-06	Type 2 diabetes	NHI.catalog
rs17045328	207652176	1	7e-06	Type 2 diabetes	NHI.catalog
rs1048886	71289189	6	3e-08	Type 2 diabetes	NHI.catalog
rs642858	140273647	6	2e-06	Type 2 diabetes	NHI.catalog
rs7636	100490077	7	5e-06	Type 2 diabetes	NHI.catalog
rs10741243	132947962	10	5e-06	Type 2 diabetes	NHI.catalog
rs472265	39580737	19	9e-06	Type 2 diabetes	NHI.catalog
rs3773506	142431000	3	9e-06	Type 2 diabetes	NHI.catalog
rs2833610	33385186	21	4e-06	Type 2 diabetes	NHI.catalog
rs11677370	3841420	2	3e-06	Type 2 diabetes	NHI.catalog
rs6943555	69806023	7	4e-08	Alcohol consumption	NHI.catalog
rs991964	59282591	2	9e-06	Uterine fibroids	NHI.catalog
rs2172873	103125690	12	2e-06	Uterine fibroids	NHI.catalog
rs7913069	105714399	10	9e-14	Uterine fibroids	NHI.catalog
rs2280543	203788	11	4e-12	Uterine fibroids	NHI.catalog
rs12484776	40652873	22	3e-12	Uterine fibroids	NHI.catalog
rs610932	59939307	11	2e-14	Alzheimer's disease	NHI.catalog
rs3764650	1046520	19	5e-17	Alzheimer's disease	NHI.catalog
rs3818361	207784968	1	4e-14	Alzheimer's disease	NHI.catalog
rs561655	85800279	11	7e-11	Alzheimer's disease (late onset)	NHI.catalog
rs1532278	27466315	8	8e-08	Alzheimer's disease (late onset)	NHI.catalog
rs6701713	207786289	1	5e-10	Alzheimer's disease (late onset)	NHI.catalog
rs11767557	143109139	7	6e-10	Alzheimer's disease (late onset)	NHI.catalog
rs3752246	1056492	19	6e-07	Alzheimer's disease (late onset)	NHI.catalog
rs3865444	51727962	19	2e-09	Alzheimer's disease (late onset)	NHI.catalog
rs4938933	60034429	11	8e-12	Alzheimer's disease (late onset)	NHI.catalog
rs7561528	127889637	2	4e-14	Alzheimer's disease (late onset)	NHI.catalog
rs9349407	47453378	6	9e-09	Alzheimer's disease (late onset)	NHI.catalog
rs6028466	38129002	20	3e-07	Telomere length	NHI.catalog
rs654128	117086378	6	3e-06	Telomere length	NHI.catalog
rs398652	56525569	14	2e-06	Telomere length	NHI.catalog
rs621559	43645411	1	2e-06	Telomere length	NHI.catalog
rs2062583	56966246	3	2e-06	Rheumatoid arthritis	NHI.catalog
rs7765379	32680928	6	5e-23	Rheumatoid arthritis	NHI.catalog
rs12831974	72724034	12	6e-06	Rheumatoid arthritis	NHI.catalog
rs1600249	11359638	8	5e-06	Rheumatoid arthritis	NHI.catalog
rs2234962	121429633	10	4e-12	Dilated cardiomyopathy	NHI.catalog
rs10927875	16299312	1	1e-09	Dilated cardiomyopathy	NHI.catalog
rs140174	23922983	22	8e-06	Migraine	NHI.catalog
rs11636768	87695511	15	5e-07	Migraine	NHI.catalog
rs11086243	46779235	20	3e-06	Nephrotic syndrome (acquired)	NHI.catalog
rs16946160	92203813	13	3e-07	Nephrotic syndrome (acquired)	NHI.catalog
rs476141	244176424	1	1e-07	Diabetic retinopathy	NHI.catalog
rs10910200	233643856	1	6e-06	Diabetic retinopathy	NHI.catalog
rs1342038	173301516	1	4e-06	Diabetic retinopathy	NHI.catalog
rs10199521	2519513	2	3e-06	Diabetic retinopathy	NHI.catalog
rs2115386	7196565	19	3e-06	Diabetic retinopathy	NHI.catalog
rs1073203	125319456	5	9e-06	Diabetic retinopathy	NHI.catalog
rs10403021	30079604	19	2e-06	Diabetic retinopathy	NHI.catalog
rs10927101	244173872	1	2e-06	Diabetic retinopathy	NHI.catalog
rs17404956	166389493	5	1e-06	Diabetic retinopathy	NHI.catalog
rs9866141	156950579	3	9e-07	Diabetic retinopathy	NHI.catalog
rs13064954	156854742	3	7e-07	Diabetic retinopathy	NHI.catalog
rs4787008	7415552	16	6e-07	Diabetic retinopathy	NHI.catalog
rs11765845	28391142	7	7e-06	Diabetic retinopathy	NHI.catalog
rs3007729	18795255	1	5e-06	Diabetic retinopathy	NHI.catalog
rs11867934	16933404	17	7e-06	Diabetic retinopathy	NHI.catalog
rs6702784	36904720	1	4e-06	Diabetic retinopathy	NHI.catalog
rs1970671	52863108	18	3e-06	Diabetic retinopathy	NHI.catalog
rs7772697	149435111	6	3e-06	Diabetic retinopathy	NHI.catalog
rs2696835	86365571	16	3e-06	Diabetic retinopathy	NHI.catalog
rs6593122	54181932	7	4e-06	Vaccine-related adverse events	NHI.catalog
rs11265263	159710517	1	3e-06	Vaccine-related adverse events	NHI.catalog
rs7296262	129095072	12	1e-06	Suicide attempts in bipolar disorder	NHI.catalog
rs10437629	33588210	11	4e-06	Suicide attempts in bipolar disorder	NHI.catalog
rs300774	112496	2	5e-08	Suicide attempts in bipolar disorder	NHI.catalog
rs1061235	29913298	6	1e-07	Adverse response to carbamapezine	NHI.catalog
rs10411161	52372976	19	7e-06	Breast cancer	NHI.catalog
rs1092913	10467702	5	2e-06	Breast cancer	NHI.catalog
rs1494961	84374480	4	1e-08	Upper aerodigestive tract cancers	NHI.catalog
rs1229984	100239319	4	1e-20	Upper aerodigestive tract cancers	NHI.catalog
rs4767364	112521448	12	2e-08	Upper aerodigestive tract cancers	NHI.catalog
rs971074	100341861	4	9e-17	Upper aerodigestive tract cancers	NHI.catalog
rs1789924	100274286	4	3e-07	Upper aerodigestive tract cancers	NHI.catalog
rs6677604	196686918	1	3e-10	Nephropathy	NHI.catalog
rs9275596	32681631	6	2e-26	Nephropathy	NHI.catalog
rs9357155	32809848	6	2e-12	Nephropathy	NHI.catalog
rs2412971	30494371	22	2e-09	Nephropathy	NHI.catalog
rs1883414	33086448	6	5e-09	Nephropathy	NHI.catalog
rs12924729	11187783	16	3e-12	Primary biliary cirrhosis	NHI.catalog
rs11117432	86019271	16	5e-11	Primary biliary cirrhosis	NHI.catalog
rs485499	159745863	3	2e-16	Primary biliary cirrhosis	NHI.catalog
rs7774434	32657578	6	4e-34	Primary biliary cirrhosis	NHI.catalog
rs12531711	128617466	7	9e-17	Primary biliary cirrhosis	NHI.catalog
rs3745516	50926742	19	2e-13	Primary biliary cirrhosis	NHI.catalog
rs12134279	197781198	1	2e-14	Primary biliary cirrhosis	NHI.catalog
rs2293370	119219934	3	3e-11	Primary biliary cirrhosis	NHI.catalog
rs860413	35943042	5	1e-11	Primary biliary cirrhosis	NHI.catalog
rs6974491	37374510	7	4e-08	Primary biliary cirrhosis	NHI.catalog
rs1800693	6440009	12	2e-09	Primary biliary cirrhosis	NHI.catalog
rs1372072	16955259	3	2e-08	Primary biliary cirrhosis	NHI.catalog
rs538147	64129722	11	2e-10	Primary biliary cirrhosis	NHI.catalog
rs8017161	103563195	14	3e-13	Primary biliary cirrhosis	NHI.catalog
rs10931468	191538562	2	2e-19	Primary biliary cirrhosis	NHI.catalog
rs7665090	103551603	4	4e-12	Primary biliary cirrhosis	NHI.catalog
rs6421571	118743772	11	3e-12	Primary biliary cirrhosis	NHI.catalog
rs911263	68753593	14	2e-11	Primary biliary cirrhosis	NHI.catalog
rs968451	39670851	22	1e-09	Primary biliary cirrhosis	NHI.catalog
rs7208487	37543449	17	8e-07	Primary biliary cirrhosis	NHI.catalog
rs738409	44324727	22	4e-34	Nonalcoholic fatty liver disease	NHI.catalog
rs439401	45414451	19	1e-08	HDL Cholesterol - Triglycerides (HDLC-TG)	NHI.catalog
rs173539	56988044	16	5e-16	HDL Cholesterol - Triglycerides (HDLC-TG)	NHI.catalog
rs10790162	116639104	11	3e-15	HDL Cholesterol - Triglycerides (HDLC-TG)	NHI.catalog
rs13702	19824492	8	1e-16	HDL Cholesterol - Triglycerides (HDLC-TG)	NHI.catalog
rs2266788	116660686	11	5e-13	HDL Cholesterol - Triglycerides (HDLC-TG)	NHI.catalog
rs9987289	9183358	8	1e-08	HDL Cholesterol - Triglycerides (HDLC-TG)	NHI.catalog
rs2075290	116653296	11	2e-14	HDL Cholesterol - Triglycerides (HDLC-TG)	NHI.catalog
rs2954026	126484526	8	8e-09	HDL Cholesterol - Triglycerides (HDLC-TG)	NHI.catalog
rs295	19816238	8	2e-09	Metabolic syndrome	NHI.catalog
rs9939224	57002732	16	7e-12	Metabolic syndrome (bivariate traits)	NHI.catalog
rs569805	169782880	2	9e-08	Metabolic syndrome (bivariate traits)	NHI.catalog
rs1387153	92673828	11	8e-09	Metabolic syndrome (bivariate traits)	NHI.catalog
rs11820589	116633862	11	6e-09	Metabolic syndrome (bivariate traits)	NHI.catalog
rs2206277	50798526	6	1e-07	Metabolic syndrome (bivariate traits)	NHI.catalog
rs2197089	19826373	8	2e-09	Metabolic syndrome (bivariate traits)	NHI.catalog
rs10830956	92681013	11	5e-11	Metabolic syndrome (bivariate traits)	NHI.catalog
rs301	19816934	8	3e-11	Metabolic syndrome (bivariate traits)	NHI.catalog
rs2043085	58680954	15	1e-08	Metabolic syndrome (bivariate traits)	NHI.catalog
rs12286037	116652207	11	1e-08	Metabolic syndrome (bivariate traits)	NHI.catalog
rs1441756	19868386	8	3e-08	Metabolic syndrome (bivariate traits)	NHI.catalog
rs780093	27742603	2	3e-10	Triglycerides-Blood Pressure (TG-BP)	NHI.catalog
rs2954033	126493746	8	9e-09	Triglycerides-Blood Pressure (TG-BP)	NHI.catalog
rs11823543	116649135	11	3e-09	Triglycerides-Blood Pressure (TG-BP)	NHI.catalog
rs15285	19824667	8	1e-10	Triglycerides-Blood Pressure (TG-BP)	NHI.catalog
rs11825181	116626258	11	3e-09	Triglycerides-Blood Pressure (TG-BP)	NHI.catalog
rs13022873	27815510	2	5e-09	Waist Circumference - Triglycerides (WC-TG)	NHI.catalog
rs3749147	27851918	2	1e-09	Waist Circumference - Triglycerides (WC-TG)	NHI.catalog
rs1919128	27801759	2	2e-09	Waist Circumference - Triglycerides (WC-TG)	NHI.catalog
rs2819742	237990122	1	2e-07	Response to cerivastatin	NHI.catalog
rs12190287	134214525	6	1e-12	Coronary heart disease	NHI.catalog
rs11556924	129663496	7	9e-18	Coronary heart disease	NHI.catalog
rs12413409	104719096	10	1e-09	Coronary heart disease	NHI.catalog
rs4773144	110960712	13	4e-09	Coronary heart disease	NHI.catalog
rs2895811	100133942	14	1e-10	Coronary heart disease	NHI.catalog
rs216172	2126504	17	1e-09	Coronary heart disease	NHI.catalog
rs46522	46988597	17	2e-08	Coronary heart disease	NHI.catalog
rs6725887	203745885	2	1e-09	Coronary heart disease	NHI.catalog
rs11206510	55496039	1	9e-08	Coronary heart disease	NHI.catalog
rs17114036	56962821	1	4e-19	Coronary heart disease	NHI.catalog
rs12936587	17543722	17	4e-10	Coronary heart disease	NHI.catalog
rs3825807	79089111	15	1e-12	Coronary heart disease	NHI.catalog
rs579459	136154168	9	4e-14	Coronary heart disease	NHI.catalog
rs17609940	35034800	6	1e-08	Coronary heart disease	NHI.catalog
rs1746048	44775824	10	3e-10	Coronary heart disease	NHI.catalog
rs4937126	126281897	11	5e-06	Coronary heart disease	NHI.catalog
rs7651039	15648004	3	2e-06	Coronary heart disease	NHI.catalog
rs3184504	111884608	12	6e-06	Coronary heart disease	NHI.catalog
rs3798220	160961137	6	3e-11	Coronary heart disease	NHI.catalog
rs1231206	2125605	17	9e-10	Coronary heart disease	NHI.catalog
rs7808424	117067822	7	1e-06	Coronary heart disease	NHI.catalog
rs10933436	233998481	2	7e-06	Coronary heart disease	NHI.catalog
rs9982601	35599128	21	4e-10	Coronary heart disease	NHI.catalog
rs1122608	11163601	19	1e-09	Coronary heart disease	NHI.catalog
rs4977574	22098574	9	1e-22	Coronary heart disease	NHI.catalog
rs12526453	12927544	6	1e-09	Coronary heart disease	NHI.catalog
rs2306374	138119952	3	3e-08	Coronary heart disease	NHI.catalog
rs17465637	222823529	1	1e-08	Coronary heart disease	NHI.catalog
rs599839	109822166	1	3e-10	Coronary heart disease	NHI.catalog
rs4743150	100740124	9	5e-06	Coronary heart disease	NHI.catalog
rs974819	103660567	11	2e-09	Coronary heart disease	NHI.catalog
rs11650066	32287449	17	6e-06	Coronary heart disease	NHI.catalog
rs1395821	148047550	4	7e-07	Coronary heart disease	NHI.catalog
rs17114046	56966350	1	2e-07	Coronary heart disease	NHI.catalog
rs2472299	75033400	15	3e-06	Coronary heart disease	NHI.catalog
rs9349379	12903957	6	9e-26	Coronary heart disease	NHI.catalog
rs646776	109818530	1	6e-10	Coronary heart disease	NHI.catalog
rs1332844	12889004	6	6e-08	Coronary heart disease	NHI.catalog
rs2505083	30335122	10	4e-08	Coronary heart disease	NHI.catalog
rs840616	188196469	2	7e-07	Coronary heart disease	NHI.catalog
rs5943057	109939205	23	9e-07	Coronary heart disease	NHI.catalog
rs7586970	188343497	2	9e-06	Coronary heart disease	NHI.catalog
rs6504218	62408299	17	1e-06	Coronary heart disease	NHI.catalog
rs10953541	107244545	7	3e-08	Coronary heart disease	NHI.catalog
rs4380028	79111093	15	4e-09	Coronary heart disease	NHI.catalog
rs2736340	11343973	8	3e-07	Systemic lupus erythematosus	NHI.catalog
rs5754217	21939675	22	2e-06	Systemic lupus erythematosus	NHI.catalog
rs6695567	53629585	1	4e-06	Systemic lupus erythematosus	NHI.catalog
rs10737562	189723623	1	7e-06	Systemic lupus erythematosus	NHI.catalog
rs918959	181513729	2	2e-06	Systemic lupus erythematosus	NHI.catalog
rs7927370	55136219	11	7e-06	Systemic lupus erythematosus	NHI.catalog
rs2187668	32605884	6	6e-28	Systemic lupus erythematosus	NHI.catalog
rs9888739	31313253	16	1e-15	Systemic lupus erythematosus	NHI.catalog
rs1150754	32050758	6	6e-29	Systemic lupus erythematosus	NHI.catalog
rs12629106	177095072	3	4e-06	Systemic lupus erythematosus	NHI.catalog
rs6049839	2518565	20	8e-06	Systemic lupus erythematosus	NHI.catalog
rs4956211	109723126	4	1e-06	Systemic lupus erythematosus	NHI.catalog
rs2431697	159879978	5	2e-06	Systemic lupus erythematosus	NHI.catalog
rs4963128	589564	11	4e-06	Systemic lupus erythematosus	NHI.catalog
rs2301271	32725193	6	2e-12	Systemic lupus erythematosus	NHI.catalog
rs2669010	77009060	12	5e-06	Systemic lupus erythematosus	NHI.catalog
rs3130320	32223258	6	3e-06	Systemic lupus erythematosus	NHI.catalog
rs1463525	174961387	3	8e-06	Systemic lupus erythematosus	NHI.catalog
rs525410	183176430	1	6e-07	Systemic lupus erythematosus	NHI.catalog
rs17190927	13123733	20	8e-07	Personality dimensions	NHI.catalog
rs10479334	104954328	5	2e-09	Personality dimensions	NHI.catalog
rs13080594	7403646	3	8e-07	Personality dimensions	NHI.catalog
rs411174	156609000	5	1e-06	Personality dimensions	NHI.catalog
rs9419788	96013705	10	4e-08	Personality dimensions	NHI.catalog
rs9846232	13743132	3	1e-08	Personality dimensions	NHI.catalog
rs285480	165403903	1	4e-07	Personality dimensions	NHI.catalog
rs10774610	111340243	12	9e-120	Drinking behavior	NHI.catalog
rs671	112241766	12	4e-211	Drinking behavior	NHI.catalog
rs6968865	17287269	7	2e-11	Coffee consumption	NHI.catalog
rs2472297	75027880	15	5e-14	Coffee consumption	NHI.catalog
rs12483205	38740824	21	5e-06	HIV-1 replication	NHI.catalog
rs1801239	16919052	10	1e-11	Urinary albumin excretion	NHI.catalog
rs12989701	127887985	2	3e-10	Alzheimer's disease (late onset)	NHI.catalog
rs1953126	123640500	9	4e-11	Celiac disease and Rheumatoid arthritis	NHI.catalog
rs1772408	159005649	1	8e-07	Celiac disease and Rheumatoid arthritis	NHI.catalog
rs10876993	58062667	12	4e-06	Celiac disease and Rheumatoid arthritis	NHI.catalog
rs11203203	43836186	21	1e-08	Celiac disease and Rheumatoid arthritis	NHI.catalog
rs864537	167411384	1	2e-11	Celiac disease and Rheumatoid arthritis	NHI.catalog
rs10892279	118611781	11	1e-12	Celiac disease and Rheumatoid arthritis	NHI.catalog
rs975730	129316014	8	2e-08	Celiac disease and Rheumatoid arthritis	NHI.catalog
rs11984075	37436854	7	5e-08	Celiac disease and Rheumatoid arthritis	NHI.catalog
rs2298428	21982892	22	3e-10	Celiac disease and Rheumatoid arthritis	NHI.catalog
rs1893217	12809340	18	5e-12	Celiac disease and Rheumatoid arthritis	NHI.catalog
rs7579944	30445026	2	1e-08	Celiac disease and Rheumatoid arthritis	NHI.catalog
rs1876518	65608909	2	2e-08	Celiac disease and Rheumatoid arthritis	NHI.catalog
rs1020388	55560027	5	3e-07	Celiac disease and Rheumatoid arthritis	NHI.catalog
rs653178	112007756	12	3e-19	Celiac disease and Rheumatoid arthritis	NHI.catalog
rs1064395	19361735	19	2e-09	Bipolar disorder	NHI.catalog
rs6741892	38916970	2	5e-06	5-HTT brain serotonin transporter levels	NHI.catalog
rs4664308	160917497	2	9e-29	Nephropathy (idiopathic membranous)	NHI.catalog
rs10017284	121513215	4	6e-06	F-cell distribution	NHI.catalog
rs12559632	22160992	23	3e-06	F-cell distribution	NHI.catalog
rs12073837	221010205	1	2e-06	F-cell distribution	NHI.catalog
rs11968814	71776971	6	9e-07	F-cell distribution	NHI.catalog
rs17135859	112996654	5	8e-06	F-cell distribution	NHI.catalog
rs1845344	120962385	4	7e-06	F-cell distribution	NHI.catalog
rs3800569	138411425	7	6e-06	F-cell distribution	NHI.catalog
rs2577720	23548614	2	8e-06	F-cell distribution	NHI.catalog
rs1318772	112723567	5	1e-06	F-cell distribution	NHI.catalog
rs7758128	32345283	6	8e-11	Vitiligo	NHI.catalog
rs62209	11000339	10	2e-07	Alzheimer's disease (late onset)	NHI.catalog
rs3738443	247348189	1	4e-06	Alcohol dependence	NHI.catalog
rs12020569	27586873	13	5e-06	Alcohol dependence	NHI.catalog
rs6777876	11956598	3	4e-07	Alcohol dependence	NHI.catalog
rs7323893	88704706	13	1e-07	Coronary heart disease	NHI.catalog
rs937254	57910164	15	1e-06	Coronary heart disease	NHI.catalog
rs7801190	100458093	7	3e-08	Coronary heart disease	NHI.catalog
rs13161895	179471201	5	6e-07	Coronary heart disease	NHI.catalog
rs11684202	25887558	2	6e-06	Coronary heart disease	NHI.catalog
rs2080401	171540823	2	7e-06	Coronary heart disease	NHI.catalog
rs10895547	103808152	11	3e-06	Coronary heart disease	NHI.catalog
rs12595292	65153690	15	9e-06	Coronary heart disease	NHI.catalog
rs16971384	72931085	16	5e-06	Coronary heart disease	NHI.catalog
rs11671653	10838486	19	9e-07	Coronary heart disease	NHI.catalog
rs5904726	146322623	23	9e-06	Coronary heart disease	NHI.catalog
rs7901695	114754088	10	1e-06	Coronary heart disease	NHI.catalog
rs17577085	141863604	5	4e-06	Coronary heart disease	NHI.catalog
rs13232179	151120948	7	1e-06	Coronary heart disease	NHI.catalog
rs9546711	85054266	13	2e-06	Coronary heart disease	NHI.catalog
rs12239436	55742837	1	5e-06	Coronary heart disease	NHI.catalog
rs1028771	183170948	1	4e-06	Coronary heart disease	NHI.catalog
rs2346177	46642249	2	2e-06	Coronary heart disease	NHI.catalog
rs4875320	4164013	8	6e-06	Coronary heart disease	NHI.catalog
rs2515629	107594364	9	5e-07	Coronary heart disease	NHI.catalog
rs12269901	116973929	11	2e-06	Coronary heart disease	NHI.catalog
rs1445021	68735586	15	9e-06	Coronary heart disease	NHI.catalog
rs3729639	67225501	16	2e-11	Coronary heart disease	NHI.catalog
rs8060686	67911517	16	8e-06	Coronary heart disease	NHI.catalog
rs1190739	136055295	23	5e-06	Coronary heart disease	NHI.catalog
rs4665630	23898317	2	1e-07	Coronary heart disease	NHI.catalog
rs17589290	112923237	4	6e-06	Coronary heart disease	NHI.catalog
rs675026	154414563	6	5e-06	Coronary heart disease	NHI.catalog
rs6601299	9184691	8	1e-08	Coronary heart disease	NHI.catalog
rs1263173	116681008	11	2e-07	Coronary heart disease	NHI.catalog
rs16965039	57047299	16	6e-07	Coronary heart disease	NHI.catalog
rs4804155	11334295	19	5e-06	Coronary heart disease	NHI.catalog
rs7526425	211700658	1	1e-06	Coronary heart disease	NHI.catalog
rs10026364	135522740	4	4e-06	Coronary heart disease	NHI.catalog
rs12740374	109817590	1	9e-29	Coronary heart disease	NHI.catalog
rs744487	234726012	1	5e-06	Coronary heart disease	NHI.catalog
rs13015955	22822159	2	4e-07	Coronary heart disease	NHI.catalog
rs11920719	170834559	3	4e-06	Coronary heart disease	NHI.catalog
rs7203193	11641180	16	3e-06	Coronary heart disease	NHI.catalog
rs11669133	11092139	19	1e-08	Coronary heart disease	NHI.catalog
rs13424957	165750390	2	3e-06	Coronary heart disease	NHI.catalog
rs1475591	32440540	21	6e-06	Coronary heart disease	NHI.catalog
rs1735151	41123301	21	9e-06	Coronary heart disease	NHI.catalog
rs7569328	21100778	2	1e-07	Coronary heart disease	NHI.catalog
rs3922844	38624253	3	3e-23	PR interval	NHI.catalog
rs9607469	37919267	22	3e-12	Optic disc parameters	NHI.catalog
rs1192415	92077097	1	8e-17	Optic disc parameters	NHI.catalog
rs7916697	69991853	10	2e-15	Optic disc parameters	NHI.catalog
rs7795096	151546589	7	2e-06	Bipolar disorder (age of onset and psychomotor symptoms)	NHI.catalog
rs2934442	57762793	15	1e-06	Bipolar disorder (age of onset and psychomotor symptoms)	NHI.catalog
rs4470583	162250932	4	4e-07	Diabetic retinopathy	NHI.catalog
rs12219125	20593087	10	9e-09	Diabetic retinopathy	NHI.catalog
rs2038823	96951433	13	5e-11	Diabetic retinopathy	NHI.catalog
rs1571942	20542634	10	3e-07	Diabetic retinopathy	NHI.catalog
rs4838605	49699957	10	2e-09	Diabetic retinopathy	NHI.catalog
rs4462262	59189178	10	9e-08	Diabetic retinopathy	NHI.catalog
rs17376456	93557702	5	3e-15	Diabetic retinopathy	NHI.catalog
rs2811893	59162148	1	3e-07	Diabetic retinopathy	NHI.catalog
rs2794520	159678816	1	2e-186	C-reactive protein	NHI.catalog
rs12037222	40064961	1	6e-11	C-reactive protein	NHI.catalog
rs1183910	121420807	12	2e-124	C-reactive protein	NHI.catalog
rs4420065	66161461	1	4e-62	C-reactive protein	NHI.catalog
rs4129267	154426264	1	2e-48	C-reactive protein	NHI.catalog
rs1260326	27730940	2	5e-40	C-reactive protein	NHI.catalog
rs6734238	113841030	2	2e-17	C-reactive protein	NHI.catalog
rs340029	60894965	15	4e-09	C-reactive protein	NHI.catalog
rs13233571	72971231	7	4e-09	C-reactive protein	NHI.catalog
rs2836878	40465534	21	2e-07	C-reactive protein	NHI.catalog
rs4903031	73019236	14	5e-06	C-reactive protein	NHI.catalog
rs6901250	117114025	6	5e-08	C-reactive protein	NHI.catalog
rs2847281	12821593	18	2e-08	C-reactive protein	NHI.catalog
rs4705952	131839618	5	1e-08	C-reactive protein	NHI.catalog
rs12239046	247601595	1	1e-15	C-reactive protein	NHI.catalog
rs10745954	103483094	12	2e-11	C-reactive protein	NHI.catalog
rs1800961	43042364	20	2e-09	C-reactive protein	NHI.catalog
rs10521222	51158710	16	9e-13	C-reactive protein	NHI.catalog
rs798502	2789880	7	3e-15	Ulcerative colitis	NHI.catalog
rs9822268	49719729	3	2e-17	Ulcerative colitis	NHI.catalog
rs10758669	4981602	9	2e-25	Ulcerative colitis	NHI.catalog
rs10781499	139266405	9	3e-19	Ulcerative colitis	NHI.catalog
rs2155219	76299194	11	5e-16	Ulcerative colitis	NHI.catalog
rs941823	41013977	13	4e-12	Ulcerative colitis	NHI.catalog
rs3024505	206939904	1	6e-17	Ulcerative colitis	NHI.catalog
rs1297265	16817051	21	7e-13	Ulcerative colitis	NHI.catalog
rs7554511	200877562	1	2e-13	Ulcerative colitis	NHI.catalog
rs6426833	20171860	1	4e-35	Ulcerative colitis	NHI.catalog
rs1801274	161479745	1	2e-20	Ulcerative colitis	NHI.catalog
rs7608910	61204856	2	2e-14	Ulcerative colitis	NHI.catalog
rs6499188	68674788	16	4e-08	Ulcerative colitis	NHI.catalog
rs2872507	38040763	17	5e-11	Ulcerative colitis	NHI.catalog
rs6017342	43065028	20	1e-20	Ulcerative colitis	NHI.catalog
rs5771069	50435480	22	2e-07	Ulcerative colitis	NHI.catalog
rs35675666	8021973	1	5e-09	Ulcerative colitis	NHI.catalog
rs2310173	102663628	2	3e-12	Ulcerative colitis	NHI.catalog
rs254560	134443606	5	1e-09	Ulcerative colitis	NHI.catalog
rs4246905	117553249	9	6e-12	Ulcerative colitis	NHI.catalog
rs17388568	123329362	4	9e-07	Ulcerative colitis	NHI.catalog
rs11739663	594083	5	3e-08	Ulcerative colitis	NHI.catalog
rs4510766	107492789	7	2e-16	Ulcerative colitis	NHI.catalog
rs6584283	101290301	10	8e-21	Ulcerative colitis	NHI.catalog
rs7134599	68500075	12	1e-16	Ulcerative colitis	NHI.catalog
rs734999	2513216	1	3e-09	Ulcerative colitis	NHI.catalog
rs11676348	219010146	2	1e-10	Ulcerative colitis	NHI.catalog
rs267939	10752315	5	6e-12	Ulcerative colitis	NHI.catalog
rs6451493	40410935	5	3e-09	Ulcerative colitis	NHI.catalog
rs6871626	158826792	5	1e-21	Ulcerative colitis	NHI.catalog
rs6920220	138006504	6	8e-17	Ulcerative colitis	NHI.catalog
rs12261843	35554054	10	7e-10	Ulcerative colitis	NHI.catalog
rs907611	1874072	11	1e-10	Ulcerative colitis	NHI.catalog
rs17085007	27531267	13	1e-16	Ulcerative colitis	NHI.catalog
rs2297441	62327582	20	2e-10	Ulcerative colitis	NHI.catalog
rs2838519	45615023	21	6e-11	Ulcerative colitis	NHI.catalog
rs3194051	35876274	5	4e-08	Ulcerative colitis	NHI.catalog
rs943072	43795968	6	2e-10	Ulcerative colitis	NHI.catalog
rs6911490	106522027	6	1e-08	Ulcerative colitis	NHI.catalog
rs678170	114431956	11	5e-14	Ulcerative colitis	NHI.catalog
rs16940202	86014241	16	6e-19	Ulcerative colitis	NHI.catalog
rs4676406	241579108	2	8e-11	Ulcerative colitis	NHI.catalog
rs4728142	128573967	7	2e-08	Ulcerative colitis	NHI.catalog
rs1982821	177793107	3	4e-06	Serum uric acid	NHI.catalog
rs3775948	9995182	4	1e-09	Serum uric acid	NHI.catalog
rs6942328	4512979	6	1e-06	Serum uric acid	NHI.catalog
rs9478751	157441050	6	3e-06	Serum uric acid	NHI.catalog
rs8139900	26394724	22	4e-06	Serum uric acid	NHI.catalog
rs2244967	50224766	10	5e-06	Serum uric acid	NHI.catalog
rs2047267	25087725	5	4e-06	Serum uric acid	NHI.catalog
rs717615	10104670	4	5e-06	Serum uric acid	NHI.catalog
rs10129255	107176213	14	7e-06	Kawasaki disease	NHI.catalog
rs1568657	83726179	15	7e-06	Kawasaki disease	NHI.catalog
rs34372695	156030037	1	4e-12	Parkinson's disease	NHI.catalog
rs2942168	43714850	17	1e-28	Parkinson's disease	NHI.catalog
rs12817488	123296294	12	3e-13	Parkinson's disease	NHI.catalog
rs2102808	169117025	2	4e-10	Parkinson's disease	NHI.catalog
rs1491942	40620808	12	6e-14	Parkinson's disease	NHI.catalog
rs11724635	15737101	4	1e-16	Parkinson's disease	NHI.catalog
rs6599388	939087	4	4e-12	Parkinson's disease	NHI.catalog
rs356219	90637601	4	2e-47	Parkinson's disease	NHI.catalog
rs11711441	182821275	3	8e-12	Parkinson's disease	NHI.catalog
rs6710823	135592381	2	7e-09	Parkinson's disease	NHI.catalog
rs1575891	48198716	13	6e-06	Cardiac hypertrophy	NHI.catalog
rs2031532	50080847	13	5e-06	Cardiac hypertrophy	NHI.catalog
rs17259784	208757586	1	6e-06	Cardiac hypertrophy	NHI.catalog
rs6995588	61003897	8	2e-06	Cardiac hypertrophy	NHI.catalog
rs4520040	104432165	6	3e-06	Cardiac hypertrophy	NHI.catalog
rs10947055	30093364	6	2e-07	Cardiac hypertrophy	NHI.catalog
rs1484170	82699491	10	1e-06	Cardiac hypertrophy	NHI.catalog
rs4236016	22246604	6	4e-06	Cardiac hypertrophy	NHI.catalog
rs17636733	25912339	15	2e-07	Cardiac hypertrophy	NHI.catalog
rs769554	109204413	3	3e-06	Cardiac hypertrophy	NHI.catalog
rs1916521	57416961	10	5e-07	Cardiac hypertrophy	NHI.catalog
rs16830359	43596384	1	1e-07	Cardiac hypertrophy	NHI.catalog
rs12757165	216716537	1	1e-07	Cardiac hypertrophy	NHI.catalog
rs1320448	105846074	10	2e-08	Cardiac hypertrophy	NHI.catalog
rs2207418	11174903	20	9e-06	Cardiac hypertrophy	NHI.catalog
rs12907914	39315358	15	1e-06	Cardiac hypertrophy	NHI.catalog
rs3729931	12626516	3	7e-07	Cardiac hypertrophy	NHI.catalog
rs10506410	60797703	12	2e-06	Cardiac hypertrophy	NHI.catalog
rs152528	142017860	5	8e-07	Cardiac hypertrophy	NHI.catalog
rs10995190	64278682	10	1e-09	Mammographic density	NHI.catalog
rs4869419	92567539	5	4e-06	Natriuretic peptide levels	NHI.catalog
rs1023252	11899033	1	4e-16	Natriuretic peptide levels	NHI.catalog
rs6009824	50086373	22	7e-06	Natriuretic peptide levels	NHI.catalog
rs212388	159490436	6	2e-10	Crohn's disease and Celiac disease	NHI.catalog
rs10188217	61217542	2	1e-11	Crohn's disease and Celiac disease	NHI.catalog
rs2072134	113409176	12	6e-17	Alcohol consumption	NHI.catalog
rs10849915	111333622	12	1e-23	Alcohol consumption	NHI.catalog
rs12229654	111414461	12	4e-35	Alcohol consumption	NHI.catalog
rs4415084	44662515	5	8e-11	Breast cancer	NHI.catalog
rs1219648	123346190	10	1e-30	Breast cancer	NHI.catalog
rs865686	110888478	9	2e-10	Breast cancer	NHI.catalog
rs13387042	217905832	2	2e-10	Breast cancer	NHI.catalog
rs4973768	27416013	3	2e-08	Breast cancer	NHI.catalog
rs1562430	128387852	8	3e-11	Breast cancer	NHI.catalog
rs3112612	52635164	16	4e-10	Breast cancer	NHI.catalog
rs3734805	151939350	6	1e-07	Breast cancer	NHI.catalog
rs10510102	123625190	10	2e-06	Breast cancer	NHI.catalog
rs931555	35803577	5	4e-07	Multiple sclerosis	NHI.catalog
rs12025416	117038287	1	1e-07	Multiple sclerosis	NHI.catalog
rs4939490	60793651	11	1e-09	Multiple sclerosis	NHI.catalog
rs7758229	160840252	6	8e-09	Colorectal cancer	NHI.catalog
rs1994016	79080234	15	5e-13	Cardiovascular disease risk factors	NHI.catalog
rs514659	136142203	9	8e-09	Cardiovascular disease risk factors	NHI.catalog
rs8099917	39743165	19	1e-20	Response to hepatitis C treatment	NHI.catalog
rs875971	65617595	7	4e-06	Aortic root size	NHI.catalog
rs6045676	1941171	20	3e-08	Aortic root size	NHI.catalog
rs801193	66030612	7	4e-06	Aortic root size	NHI.catalog
rs1825630	59902801	3	8e-06	Aortic root size	NHI.catalog
rs4876662	117556270	8	2e-06	Aortic root size	NHI.catalog
rs12600277	58759332	16	3e-06	Aortic root size	NHI.catalog
rs10263935	66096028	7	4e-07	Aortic root size	NHI.catalog
rs7604693	64349202	2	2e-06	Kawasaki disease	NHI.catalog
rs527409	58757915	1	1e-06	Kawasaki disease	NHI.catalog
rs7780564	7883323	7	4e-07	Insulin-like growth factors	NHI.catalog
rs700752	46753553	7	5e-09	Insulin-like growth factors	NHI.catalog
rs1065656	1838836	16	1e-11	Insulin-like growth factors	NHI.catalog
rs2153960	108988184	6	5e-07	Insulin-like growth factors	NHI.catalog
rs1245541	73849639	10	5e-07	Insulin-like growth factors	NHI.catalog
rs4234798	7219933	4	5e-10	Insulin-like growth factors	NHI.catalog
rs11977526	46008110	7	3e-101	Insulin-like growth factors	NHI.catalog
rs10510181	191047	3	8e-07	Scoliosis	NHI.catalog
rs1436109	112991618	11	4e-09	Left ventricular mass	NHI.catalog
rs7385804	100235970	7	7e-08	Serum iron levels	NHI.catalog
rs4820268	37469591	22	4e-11	Serum iron levels	NHI.catalog
rs1799945	26091179	6	3e-09	Serum iron levels	NHI.catalog
rs17342717	25821770	6	5e-09	Serum iron levels	NHI.catalog
rs3093059	159685136	1	4e-21	C-reactive protein	NHI.catalog
rs2097677	22732839	7	4e-11	C-reactive protein	NHI.catalog
rs7310409	121424861	12	3e-08	C-reactive protein	NHI.catalog
rs1844437	57320954	5	2e-06	Hoarding	NHI.catalog
rs3747767	80257281	6	7e-07	Hoarding	NHI.catalog
rs2388436	94689653	15	6e-06	Hoarding	NHI.catalog
rs11212617	108283161	11	3e-09	Response to metformin	NHI.catalog
rs3760776	5839746	19	4e-17	N-glycan levels	NHI.catalog
rs735396	121438844	12	4e-08	N-glycan levels	NHI.catalog
rs7159888	65758642	14	3e-18	N-glycan levels	NHI.catalog
rs7953249	121403724	12	2e-08	N-glycan levels	NHI.catalog
rs10483776	65914867	14	1e-08	N-glycan levels	NHI.catalog
rs6852435	175300779	4	6e-06	Response to acetaminophen (hepatotoxicity)	NHI.catalog
rs1532815	165180089	1	6e-07	Response to acetaminophen (hepatotoxicity)	NHI.catalog
rs2880961	88524175	3	2e-07	Response to acetaminophen (hepatotoxicity)	NHI.catalog
rs5936441	147324256	23	5e-06	Response to acetaminophen (hepatotoxicity)	NHI.catalog
rs3795578	204112984	1	7e-06	Response to acetaminophen (hepatotoxicity)	NHI.catalog
rs2576037	44585420	18	1e-07	Personality dimensions	NHI.catalog
rs2032794	86432617	5	2e-06	Personality dimensions	NHI.catalog
rs11849538	96175978	14	7e-07	Adverse response to aromatase inhibitors	NHI.catalog
rs401681	1322087	5	1e-10	Serum prostate-specific antigen levels	NHI.catalog
rs17632542	51361757	19	3e-46	Serum prostate-specific antigen levels	NHI.catalog
rs10788160	123033549	10	5e-15	Serum prostate-specific antigen levels	NHI.catalog
rs266849	51349090	19	6e-10	Serum prostate-specific antigen levels	NHI.catalog
rs11067228	115094260	12	2e-11	Serum prostate-specific antigen levels	NHI.catalog
rs842304	7682601	9	4e-06	HIV-1 susceptibility	NHI.catalog
rs12604483	53855525	18	7e-06	HIV-1 susceptibility	NHI.catalog
rs1240773	116520527	11	8e-06	HIV-1 susceptibility	NHI.catalog
rs285757	93179175	15	7e-06	HIV-1 susceptibility	NHI.catalog
rs4751185	132056415	10	7e-06	HIV-1 susceptibility	NHI.catalog
rs11924930	195928854	3	7e-06	HIV-1 susceptibility	NHI.catalog
rs10818854	126446778	9	9e-18	Polycystic ovary syndrome	NHI.catalog
rs13429458	43638838	2	2e-23	Polycystic ovary syndrome	NHI.catalog
rs2479106	126525212	9	8e-19	Polycystic ovary syndrome	NHI.catalog
rs13405728	48978159	2	8e-21	Polycystic ovary syndrome	NHI.catalog
rs12478601	43721508	2	3e-23	Polycystic ovary syndrome	NHI.catalog
rs3197999	49721532	3	1e-16	Primary sclerosing cholangitis	NHI.catalog
rs6720394	111989372	2	4e-08	Primary sclerosing cholangitis	NHI.catalog
rs2738113	6829085	8	3e-07	Endometriosis	NHI.catalog
rs12700667	25901639	7	1e-09	Endometriosis	NHI.catalog
rs12024204	80243001	1	6e-06	Endometriosis	NHI.catalog
rs10047462	116722041	11	4e-25	Serum markers of iron status	NHI.catalog
rs236918	117091609	11	1e-27	Serum markers of iron status	NHI.catalog
rs1408272	25842951	6	9e-09	Serum markers of iron status	NHI.catalog
rs6503525	38095174	17	5e-07	Asthma	NHI.catalog
rs2106294	31645759	22	4e-06	Diabetic nephropathy	NHI.catalog
rs773506	93975471	9	6e-06	Diabetic nephropathy	NHI.catalog
rs6930576	148704954	6	7e-07	Diabetic nephropathy	NHI.catalog
rs7769051	133146796	6	2e-06	Diabetic nephropathy	NHI.catalog
rs2358944	66117558	12	4e-06	Diabetic nephropathy	NHI.catalog
rs10089	127522543	5	2e-06	Ileal carcinoids	NHI.catalog
rs2206734	20694884	6	8e-06	Ileal carcinoids	NHI.catalog
rs975121	191897218	3	7e-06	Ileal carcinoids	NHI.catalog
rs2208059	16311310	20	4e-07	Ileal carcinoids	NHI.catalog
rs4765623	125320850	12	3e-08	Renal cell carcinoma	NHI.catalog
rs7105934	69239741	11	8e-14	Renal cell carcinoma	NHI.catalog
rs7579899	46537604	2	2e-09	Renal cell carcinoma	NHI.catalog
rs7283316	32216253	21	9e-06	Information processing speed	NHI.catalog
rs2839627	44448718	21	6e-06	Information processing speed	NHI.catalog
rs7219585	72268208	17	1e-06	Information processing speed	NHI.catalog
rs9985399	40008634	3	9e-06	Information processing speed	NHI.catalog
rs2908835	11648418	12	7e-06	Information processing speed	NHI.catalog
rs6922632	24107093	6	4e-06	Information processing speed	NHI.catalog
rs793834	24234933	6	3e-06	Information processing speed	NHI.catalog
rs17124581	88826682	14	3e-06	Information processing speed	NHI.catalog
rs4815868	5840539	20	8e-06	Information processing speed	NHI.catalog
rs11542478	38938	2	9e-06	Information processing speed	NHI.catalog
rs10490919	117512588	10	2e-06	Information processing speed	NHI.catalog
rs12915189	91114376	15	3e-06	Information processing speed	NHI.catalog
rs6051520	351944	20	2e-07	Information processing speed	NHI.catalog
rs11077773	73060073	17	8e-06	Information processing speed	NHI.catalog
rs16939046	76147954	8	4e-06	Information processing speed	NHI.catalog
rs7566934	176654738	2	7e-06	Information processing speed	NHI.catalog
rs2567426	96332861	15	3e-06	Information processing speed	NHI.catalog
rs2392362	35401447	7	2e-06	Information processing speed	NHI.catalog
rs1884136	10850464	20	9e-06	Information processing speed	NHI.catalog
rs523340	111854246	9	2e-06	Information processing speed	NHI.catalog
rs17291845	55245037	16	5e-06	Information processing speed	NHI.catalog
rs1375785	83991231	8	8e-06	Information processing speed	NHI.catalog
rs11212364	97574984	11	3e-06	Information processing speed	NHI.catalog
rs6961611	67426323	7	7e-06	Information processing speed	NHI.catalog
rs10475598	173648438	5	8e-07	Information processing speed	NHI.catalog
rs674313	32578082	6	7e-09	Chronic lymphocytic leukemia	NHI.catalog
rs9378805	417727	6	2e-06	Chronic lymphocytic leukemia	NHI.catalog
rs9272535	32606756	6	9e-08	Chronic lymphocytic leukemia	NHI.catalog
rs391525	85944439	16	3e-09	Chronic lymphocytic leukemia	NHI.catalog
rs9267673	31883679	6	2e-06	Hepatocellular carcinoma	NHI.catalog
rs12100561	90301035	14	4e-06	Hepatocellular carcinoma	NHI.catalog
rs4678680	33020035	3	2e-07	Hepatocellular carcinoma	NHI.catalog
rs4499362	149568396	2	1e-06	Alzheimer's disease biomarkers	NHI.catalog
rs2075650	45395619	19	1e-06	Alzheimer's disease biomarkers	NHI.catalog
rs429358	45411941	19	1e-06	Alzheimer's disease biomarkers	NHI.catalog
rs2121433	149557860	2	1e-06	Alzheimer's disease biomarkers	NHI.catalog
rs7364180	42218856	22	1e-06	Alzheimer's disease biomarkers	NHI.catalog
rs10510837	60289842	3	4e-06	Asperger disorder	NHI.catalog
rs4703129	97888736	5	1e-06	Asperger disorder	NHI.catalog
rs1550976	131320070	11	3e-06	Asperger disorder	NHI.catalog
rs892055	38912764	19	5e-06	Asperger disorder	NHI.catalog
rs7179456	59174539	15	7e-06	Asperger disorder	NHI.catalog
rs110419	8252853	11	5e-16	Neuroblastoma	NHI.catalog
rs4712653	22125964	6	8e-17	Neuroblastoma	NHI.catalog
rs3768716	215635794	2	5e-13	Neuroblastoma	NHI.catalog
rs12279261	113106455	11	9e-06	Entorhinal cortical thickness	NHI.catalog
rs10743430	22151573	12	6e-07	Entorhinal cortical thickness	NHI.catalog
rs732528	48378234	18	7e-06	Entorhinal cortical thickness	NHI.catalog
rs17581368	21662445	8	7e-06	Entorhinal cortical thickness	NHI.catalog
rs11129640	35142511	3	6e-08	Entorhinal cortical thickness	NHI.catalog
rs17774966	25551357	9	8e-06	Entorhinal cortical thickness	NHI.catalog
rs2852894	102155474	11	1e-06	MRI atrophy measures	NHI.catalog
rs3905000	107657070	9	9e-06	MRI atrophy measures	NHI.catalog
rs1857353	75913826	1	2e-06	MRI atrophy measures	NHI.catalog
rs903027	62409428	8	6e-06	MRI atrophy measures	NHI.catalog
rs927675	28382933	10	2e-06	MRI atrophy measures	NHI.catalog
rs368331	21742974	7	4e-06	MRI atrophy measures	NHI.catalog
rs1925690	87867063	6	3e-08	MRI atrophy measures	NHI.catalog
rs6602175	17142526	10	3e-06	MRI atrophy measures	NHI.catalog
rs9871760	126993099	3	4e-06	MRI atrophy measures	NHI.catalog
rs854384	25271520	14	1e-06	MRI atrophy measures	NHI.catalog
rs749005	6283666	6	3e-07	MRI atrophy measures	NHI.catalog
rs9846480	138025396	3	8e-06	MRI atrophy measures	NHI.catalog
rs11618202	31113379	13	7e-06	MRI atrophy measures	NHI.catalog
rs4318070	98960762	13	7e-06	Total ventricular volume	NHI.catalog
rs3784609	60910550	15	3e-06	Total ventricular volume	NHI.catalog
rs7805803	50225391	7	9e-06	Total ventricular volume	NHI.catalog
rs10937470	191000808	3	9e-06	Total ventricular volume	NHI.catalog
rs4764039	14064461	12	3e-06	Total ventricular volume	NHI.catalog
rs1569476	169608917	1	3e-07	Total ventricular volume	NHI.catalog
rs9574199	78808914	13	7e-06	Total ventricular volume	NHI.catalog
rs2084385	196553867	3	5e-06	Total ventricular volume	NHI.catalog
rs263238	131812033	8	2e-06	Total ventricular volume	NHI.catalog
rs9471576	41303805	6	2e-06	Total ventricular volume	NHI.catalog
rs6686643	165616588	1	7e-06	Total ventricular volume	NHI.catalog
rs10512049	78276675	9	3e-06	Total ventricular volume	NHI.catalog
rs7517337	195914273	1	2e-06	Total ventricular volume	NHI.catalog
rs10510217	1839693	3	3e-06	Total ventricular volume	NHI.catalog
rs7153703	51919822	14	3e-06	Total ventricular volume	NHI.catalog
rs4670766	37940542	2	2e-06	Total ventricular volume	NHI.catalog
rs990324	33387246	13	5e-06	Total ventricular volume	NHI.catalog
rs12555345	27630562	9	5e-06	Total ventricular volume	NHI.catalog
rs716274	103418158	11	9e-08	Small-cell lung cancer	NHI.catalog
rs1934179	50182184	23	3e-21	Hypospadias	NHI.catalog
rs11748327	4029789	5	5e-13	Myocardial infarction	NHI.catalog
rs708547	57821309	4	9e-07	Bleomycin sensitivity	NHI.catalog
rs4662834	129478842	2	5e-06	Bleomycin sensitivity	NHI.catalog
rs8093763	57503378	18	3e-08	Bleomycin sensitivity	NHI.catalog
rs17689437	68600351	16	1e-06	Reasoning	NHI.catalog
rs3753242	2069681	1	1e-06	Reasoning	NHI.catalog
rs6436839	229969798	2	3e-06	Reasoning	NHI.catalog
rs2833556	33285300	21	5e-07	Reasoning	NHI.catalog
rs2286720	42448471	3	1e-06	Reasoning	NHI.catalog
rs17706989	78569957	16	1e-06	Reasoning	NHI.catalog
rs4611189	40837713	11	6e-07	Reasoning	NHI.catalog
rs1264202	102227923	8	2e-06	Reasoning	NHI.catalog
rs17108533	71249802	14	1e-06	Reasoning	NHI.catalog
rs17126180	52263956	12	9e-07	Reasoning	NHI.catalog
rs11240594	205896235	1	1e-07	Response to antipsychotic treatment	NHI.catalog
rs286913	34655363	11	7e-08	Response to antipsychotic treatment	NHI.catalog
rs6707600	24521766	2	3e-06	Working memory	NHI.catalog
rs12726652	107432576	1	5e-07	Working memory	NHI.catalog
rs11110077	100266113	12	4e-07	Working memory	NHI.catalog
rs7520258	236313127	1	5e-07	Working memory	NHI.catalog
rs16865258	189997396	3	2e-06	Working memory	NHI.catalog
rs6856328	62437318	4	8e-07	Working memory	NHI.catalog
rs4293296	54857286	14	3e-06	Working memory	NHI.catalog
rs7770731	14598820	6	1e-06	Working memory	NHI.catalog
rs11677416	113529240	2	7e-07	Working memory	NHI.catalog
rs4805924	34168273	19	6e-07	Working memory	NHI.catalog
rs11214606	113309869	11	5e-07	Working memory	NHI.catalog
rs11023787	15952294	11	5e-16	Wrist bone mass	NHI.catalog
rs10423674	18817903	19	6e-09	Menarche (age at onset)	NHI.catalog
rs2243803	42956672	18	3e-07	Menarche (age at onset)	NHI.catalog
rs6439371	132610752	3	1e-08	Menarche (age at onset)	NHI.catalog
rs7617480	49210732	3	3e-08	Menarche (age at onset)	NHI.catalog
rs757647	137707315	5	5e-08	Menarche (age at onset)	NHI.catalog
rs7359257	67702907	15	2e-06	Menarche (age at onset)	NHI.catalog
rs7821178	78093837	8	3e-09	Menarche (age at onset)	NHI.catalog
rs2687729	127895226	3	1e-07	Menarche (age at onset)	NHI.catalog
rs12472911	142228509	2	2e-07	Menarche (age at onset)	NHI.catalog
rs3914188	184010048	3	3e-07	Menarche (age at onset)	NHI.catalog
rs3743266	60781513	15	8e-07	Menarche (age at onset)	NHI.catalog
rs6438424	117574822	3	1e-13	Menarche (age at onset)	NHI.catalog
rs1398217	44752238	18	2e-13	Menarche (age at onset)	NHI.catalog
rs9635759	49613785	17	7e-13	Menarche (age at onset)	NHI.catalog
rs10980926	114293634	9	4e-11	Menarche (age at onset)	NHI.catalog
rs17268785	56592083	2	1e-10	Menarche (age at onset)	NHI.catalog
rs7642134	86916882	3	4e-10	Menarche (age at onset)	NHI.catalog
rs17188434	157096776	2	1e-09	Menarche (age at onset)	NHI.catalog
rs466639	165394882	1	1e-13	Menarche (age at onset)	NHI.catalog
rs2090409	108967088	9	2e-33	Menarche (age at onset)	NHI.catalog
rs10899489	78095373	11	8e-09	Menarche (age at onset)	NHI.catalog
rs6575793	101032217	14	1e-08	Menarche (age at onset)	NHI.catalog
rs900145	13293905	11	2e-08	Menarche (age at onset)	NHI.catalog
rs6762477	50093209	3	2e-08	Menarche (age at onset)	NHI.catalog
rs2947411	614168	2	2e-08	Menarche (age at onset)	NHI.catalog
rs1361108	126767600	6	2e-08	Menarche (age at onset)	NHI.catalog
rs1364063	69588572	16	2e-08	Menarche (age at onset)	NHI.catalog
rs633715	177852580	1	2e-08	Menarche (age at onset)	NHI.catalog
rs4840086	100208438	6	2e-08	Menarche (age at onset)	NHI.catalog
rs9939609	53820527	16	3e-08	Menarche (age at onset)	NHI.catalog
rs852069	17122593	20	3e-08	Menarche (age at onset)	NHI.catalog
rs9555810	112181437	13	6e-08	Menarche (age at onset)	NHI.catalog
rs16938437	46052575	11	6e-08	Menarche (age at onset)	NHI.catalog
rs7759938	105378954	6	5e-60	Menarche (age at onset)	NHI.catalog
rs1079866	41470093	7	6e-14	Menarche (age at onset)	NHI.catalog
rs12617311	199632565	2	6e-13	Menarche (age at onset)	NHI.catalog
rs6589964	122870683	11	2e-12	Menarche (age at onset)	NHI.catalog
rs13187289	133849177	5	2e-10	Menarche (age at onset)	NHI.catalog
rs2002675	185629568	3	1e-09	Menarche (age at onset)	NHI.catalog
rs1659127	14388305	16	4e-09	Menarche (age at onset)	NHI.catalog
rs1862471	10000322	19	2e-07	Menarche (age at onset)	NHI.catalog
rs4929923	8639200	11	1e-08	Menarche (age at onset)	NHI.catalog
rs17309827	3433318	6	7e-09	Crohn's disease	NHI.catalog
rs6651252	129567181	8	4e-18	Crohn's disease	NHI.catalog
rs1250550	81060317	10	1e-30	Crohn's disease	NHI.catalog
rs694739	64097233	11	6e-10	Crohn's disease	NHI.catalog
rs8005161	88472595	14	4e-18	Crohn's disease	NHI.catalog
rs151181	28490517	16	2e-11	Crohn's disease	NHI.catalog
rs281379	49214274	19	7e-12	Crohn's disease	NHI.catalog
rs4809330	62349586	20	3e-15	Crohn's disease	NHI.catalog
rs10761659	64445564	10	4e-22	Crohn's disease	NHI.catalog
rs3810936	117552885	9	1e-15	Crohn's disease	NHI.catalog
rs3792109	234184417	2	7e-41	Crohn's disease	NHI.catalog
rs11742570	40410584	5	7e-36	Crohn's disease	NHI.catalog
rs11564258	40792300	12	6e-21	Crohn's disease	NHI.catalog
rs2076756	50756881	16	4e-69	Crohn's disease	NHI.catalog
rs4409764	101284237	10	2e-20	Crohn's disease	NHI.catalog
rs12521868	131784393	5	1e-20	Crohn's disease	NHI.catalog
rs7714584	150270420	5	8e-19	Crohn's disease	NHI.catalog
rs2797685	7879063	1	7e-09	Crohn's disease	NHI.catalog
rs359457	173279842	5	3e-12	Crohn's disease	NHI.catalog
rs7423615	231116874	2	3e-13	Crohn's disease	NHI.catalog
rs1847472	90973159	6	5e-09	Crohn's disease	NHI.catalog
rs4077515	139266496	9	1e-36	Crohn's disease	NHI.catalog
rs12722489	6102012	10	3e-09	Crohn's disease	NHI.catalog
rs13428812	25492467	2	9e-10	Crohn's disease	NHI.catalog
rs6738825	198896895	2	4e-09	Crohn's disease	NHI.catalog
rs2549794	96244549	5	1e-10	Crohn's disease	NHI.catalog
rs11167764	141479065	5	2e-09	Crohn's disease	NHI.catalog
rs10181042	61224259	2	7e-09	Crohn's disease	NHI.catalog
rs3091315	32593665	17	2e-13	Crohn's disease	NHI.catalog
rs2058660	103054449	2	2e-12	Crohn's disease	NHI.catalog
rs1819658	59913151	10	9e-17	Crohn's disease	NHI.catalog
rs2062305	43052880	13	5e-10	Crohn's disease	NHI.catalog
rs4902642	69210199	14	2e-10	Crohn's disease	NHI.catalog
rs12720356	10469975	19	1e-12	Crohn's disease	NHI.catalog
rs736289	33757062	19	9e-09	Crohn's disease	NHI.catalog
rs17293632	67442596	15	3e-19	Crohn's disease	NHI.catalog
rs181359	21928641	22	5e-16	Crohn's disease	NHI.catalog
rs713875	30592487	22	7e-12	Crohn's disease	NHI.catalog
rs2413583	39659773	22	1e-26	Crohn's disease	NHI.catalog
rs3180018	155230131	1	2e-13	Crohn's disease	NHI.catalog
rs1998598	197727642	1	9e-09	Crohn's disease	NHI.catalog
rs10495903	43806918	2	2e-14	Crohn's disease	NHI.catalog
rs13073817	18706858	3	7e-09	Crohn's disease	NHI.catalog
rs7702331	72551134	5	6e-12	Crohn's disease	NHI.catalog
rs6885224	11169945	5	8e-06	Myopia (pathological)	NHI.catalog
rs3739998	30316072	10	1e-11	Coronary heart disease	NHI.catalog
rs4353250	18323517	11	2e-51	Amyloid A Levels	NHI.catalog
rs2896526	18419806	11	4e-22	Amyloid A Levels	NHI.catalog
rs4638289	18285774	11	3e-53	Amyloid A Levels	NHI.catalog
rs1021188	43116133	13	2e-14	Bone mineral density	NHI.catalog
rs4698412	15737348	4	2e-06	Parkinson's disease	NHI.catalog
rs4964469	106949987	12	2e-07	Parkinson's disease	NHI.catalog
rs17725255	18079131	20	2e-06	Anorexia nervosa	NHI.catalog
rs2383378	33282470	14	6e-06	Anorexia nervosa	NHI.catalog
rs410644	81087534	5	7e-06	Anorexia nervosa	NHI.catalog
rs6782029	11675789	3	9e-06	Anorexia nervosa	NHI.catalog
rs830998	170133086	2	9e-06	Anorexia nervosa	NHI.catalog
rs6959888	88596385	7	2e-06	Anorexia nervosa	NHI.catalog
rs10494067	107830858	1	6e-06	Anorexia nervosa	NHI.catalog
rs4479806	26723783	5	8e-06	Anorexia nervosa	NHI.catalog
rs957788	108257220	13	8e-06	Anorexia nervosa	NHI.catalog
rs7342028	114479262	10	5e-10	Ventricular conduction	NHI.catalog
rs1733724	54223977	10	3e-08	Ventricular conduction	NHI.catalog
rs6801957	38767315	3	3e-14	Ventricular conduction	NHI.catalog
rs9470361	36623379	6	3e-27	Ventricular conduction	NHI.catalog
rs11153730	118667522	6	1e-18	Ventricular conduction	NHI.catalog
rs13165478	153869040	5	7e-14	Ventricular conduction	NHI.catalog
rs11848785	72057355	14	1e-10	Ventricular conduction	NHI.catalog
rs10850409	115381740	12	3e-10	Ventricular conduction	NHI.catalog
rs17020136	37248015	2	2e-09	Ventricular conduction	NHI.catalog
rs4687718	53282303	3	6e-09	Ventricular conduction	NHI.catalog
rs17391905	51546140	1	3e-10	Ventricular conduction	NHI.catalog
rs1886512	74520186	13	1e-08	Ventricular conduction	NHI.catalog
rs2242285	66431602	3	1e-08	Ventricular conduction	NHI.catalog
rs17608766	45013271	17	5e-10	Ventricular conduction	NHI.catalog
rs9851724	38719935	3	6e-16	Ventricular conduction	NHI.catalog
rs11710077	38657899	3	1e-06	Ventricular conduction	NHI.catalog
rs11708996	38633923	3	7e-06	Ventricular conduction	NHI.catalog
rs9436640	61873677	1	5e-18	Ventricular conduction	NHI.catalog
rs1362212	35305306	7	1e-13	Ventricular conduction	NHI.catalog
rs883079	114793240	12	1e-10	Ventricular conduction	NHI.catalog
rs991014	42439886	18	6e-10	Ventricular conduction	NHI.catalog
rs7562790	36673555	2	8e-09	Ventricular conduction	NHI.catalog
rs7784776	46620145	7	1e-09	Ventricular conduction	NHI.catalog
rs4074536	116310967	1	2e-08	Ventricular conduction	NHI.catalog
rs9912468	64318357	17	1e-08	Ventricular conduction	NHI.catalog
rs1656402	233426526	2	8e-08	Non-small cell lung cancer	NHI.catalog
rs1209950	40173528	21	3e-07	Non-small cell lung cancer	NHI.catalog
rs9981861	41415044	21	4e-06	Non-small cell lung cancer	NHI.catalog
rs4730250	107207695	7	6e-08	Osteoarthritis	NHI.catalog
rs11855415	101875123	15	2e-08	Handedness in dyslexia	NHI.catalog
rs4971516	20903015	2	2e-40	LDL cholesterol	NHI.catalog
rs1019238	54278715	17	6e-07	Cannabis dependence	NHI.catalog
rs11007350	29289031	10	3e-06	Cannabis dependence	NHI.catalog
rs9427573	192995213	1	5e-06	Cannabis dependence	NHI.catalog
rs9507041	23744379	13	8e-06	Cannabis dependence	NHI.catalog
rs1431318	54192523	17	9e-07	Cannabis dependence	NHI.catalog
rs12811699	105017164	12	8e-06	Cannabis dependence	NHI.catalog
rs17552189	59072969	2	4e-06	Cannabis dependence	NHI.catalog
rs28372448	50350971	22	8e-06	Cannabis dependence	NHI.catalog
rs8065311	54203360	17	2e-06	Cannabis dependence	NHI.catalog
rs12491921	106288950	3	1e-06	Cannabis dependence	NHI.catalog
rs17645023	64917033	17	6e-07	Bipolar disorder and schizophrenia	NHI.catalog
rs7065696	53974054	23	4e-07	Bipolar disorder and schizophrenia	NHI.catalog
rs11210359	74339167	1	8e-06	Bipolar disorder and schizophrenia	NHI.catalog
rs1795648	55571760	3	6e-06	Bipolar disorder and schizophrenia	NHI.catalog
rs6459804	157510195	7	8e-06	Bipolar disorder and schizophrenia	NHI.catalog
rs17075286	43230723	3	8e-07	Bipolar disorder and schizophrenia	NHI.catalog
rs6565681	78348494	17	2e-08	Moyamoya disease	NHI.catalog
rs2395029	31431780	6	1e-25	HIV-1 control	NHI.catalog
rs9262632	31024808	6	1e-08	HIV-1 control	NHI.catalog
rs2523590	31327064	6	2e-13	HIV-1 control	NHI.catalog
rs3131018	31143582	6	4e-16	HIV-1 control	NHI.catalog
rs2523608	31322559	6	9e-20	HIV-1 control	NHI.catalog
rs4418214	31391401	6	1e-34	HIV-1 control	NHI.catalog
rs2255221	31431691	6	4e-14	HIV-1 control	NHI.catalog
rs9264942	31274380	6	3e-35	HIV-1 control	NHI.catalog
rs7617877	28705764	3	3e-06	Parkinson's disease	NHI.catalog
rs12457996	40872273	18	6e-06	Major depressive disorder	NHI.catalog
rs11579964	224538940	1	4e-06	Major depressive disorder	NHI.catalog
rs12446956	73501536	16	1e-06	Major depressive disorder	NHI.catalog
rs7647854	184876783	3	5e-06	Major depressive disorder	NHI.catalog
rs7329174	41558110	13	1e-08	Systemic lupus erythematosus	NHI.catalog
rs2294015	124696867	8	9e-06	Event-related brain oscillations	NHI.catalog
rs4907240	97228039	2	4e-06	Event-related brain oscillations	NHI.catalog
rs13831	57475191	20	6e-06	Event-related brain oscillations	NHI.catalog
rs6800541	38774832	3	5e-07	Atrioventricular conduction	NHI.catalog
rs470490	63031236	18	5e-06	Atrioventricular conduction	NHI.catalog
rs1937332	90826779	10	7e-07	Atrioventricular conduction	NHI.catalog
rs1371867	101330209	8	9e-06	Atrioventricular conduction	NHI.catalog
rs7602460	182261869	2	6e-06	Atrioventricular conduction	NHI.catalog
rs501764	8093034	10	7e-08	Hodgkin's lymphoma	NHI.catalog
rs1432295	61066666	2	2e-08	Hodgkin's lymphoma	NHI.catalog
rs2608053	129075832	8	1e-07	Hodgkin's lymphoma	NHI.catalog
rs2019960	129192271	8	1e-13	Hodgkin's lymphoma	NHI.catalog
rs6903608	32428285	6	3e-50	Hodgkin's lymphoma	NHI.catalog
rs2981575	123346116	10	1e-08	Breast cancer	NHI.catalog
rs10774625	111910219	12	2e-13	Retinal vascular caliber	NHI.catalog
rs7824557	11104111	8	4e-07	Retinal vascular caliber	NHI.catalog
rs2287921	49228272	19	2e-25	Retinal vascular caliber	NHI.catalog
rs225717	142548099	6	1e-16	Retinal vascular caliber	NHI.catalog
rs17421627	87847586	5	7e-16	Retinal vascular caliber	NHI.catalog
rs13333226	20365654	16	4e-11	Hypertension	NHI.catalog
rs6691170	222045446	1	1e-09	Colorectal cancer	NHI.catalog
rs4925386	60921044	20	2e-10	Colorectal cancer	NHI.catalog
rs11169552	51155663	12	2e-10	Colorectal cancer	NHI.catalog
rs10936599	169492101	3	3e-08	Colorectal cancer	NHI.catalog
rs8102137	30296853	19	2e-11	Bladder cancer	NHI.catalog
rs2294008	143761931	8	4e-11	Bladder cancer	NHI.catalog
rs710521	189645933	3	2e-10	Bladder cancer	NHI.catalog
rs798766	1734239	4	4e-13	Bladder cancer	NHI.catalog
rs1014971	39332623	22	8e-12	Bladder cancer	NHI.catalog
rs9642880	128718068	8	2e-18	Bladder cancer	NHI.catalog
rs1495741	18272881	8	4e-11	Bladder cancer	NHI.catalog
rs11892031	234565283	2	1e-07	Bladder cancer	NHI.catalog
rs12032381	221617076	1	6e-06	Dupuytren's disease	NHI.catalog
rs17124318	63480730	1	6e-07	Body mass index	NHI.catalog
rs1440072	223936738	2	4e-06	Body mass index	NHI.catalog
rs1406503	88560878	7	9e-06	Body mass index	NHI.catalog
rs2373011	99961349	12	9e-06	Body mass index	NHI.catalog
rs9906155	75701697	17	9e-06	Body mass index	NHI.catalog
rs817858	110125811	9	7e-06	Body mass index	NHI.catalog
rs2277912	207634236	2	5e-06	Height	NHI.catalog
rs2691543	77964788	7	5e-06	Height	NHI.catalog
rs6670655	164739171	1	3e-06	Height	NHI.catalog
rs17638464	162602209	4	2e-06	Height	NHI.catalog
rs2660869	96479267	12	3e-06	Height	NHI.catalog
rs11888559	204165171	2	2e-06	Height	NHI.catalog
rs17818399	46826026	2	3e-07	Height	NHI.catalog
rs12594515	45985071	15	7e-06	Waist circumference	NHI.catalog
rs7302017	63004583	12	5e-06	Waist circumference	NHI.catalog
rs9290936	190252635	3	4e-06	Waist circumference	NHI.catalog
rs13156607	168899987	5	5e-06	Waist circumference	NHI.catalog
rs11647936	84685509	16	4e-06	Waist circumference	NHI.catalog
rs9313296	165377699	5	6e-06	Waist circumference	NHI.catalog
rs16877106	25403266	4	1e-06	Weight	NHI.catalog
rs10740609	56790969	10	5e-06	Weight	NHI.catalog
rs11108495	96807917	12	4e-06	Weight	NHI.catalog
rs907121	122963215	8	2e-06	Weight	NHI.catalog
rs2546890	158759900	5	1e-20	Psoriasis	NHI.catalog
rs12191877	31252925	6	4e-32	Psoriasis	NHI.catalog
rs33980500	111913262	6	1e-16	Psoriasis	NHI.catalog
rs12188300	158829527	5	7e-17	Psoriatic arthritis	NHI.catalog
rs13191343	31241109	6	2e-72	Psoriatic arthritis	NHI.catalog
rs280519	10472933	19	4e-09	Psoriasis	NHI.catalog
rs2066808	56737973	12	2e-07	Psoriasis	NHI.catalog
rs8016947	35832666	14	2e-11	Psoriasis	NHI.catalog
rs17716942	163260691	2	1e-13	Psoriasis	NHI.catalog
rs4649203	24519920	1	7e-08	Psoriasis	NHI.catalog
rs3213094	158750769	5	5e-11	Psoriasis	NHI.catalog
rs10484554	31274555	6	4e-214	Psoriasis	NHI.catalog
rs610604	138199417	6	7e-07	Psoriasis	NHI.catalog
rs702873	61081542	2	4e-09	Psoriasis	NHI.catalog
rs6809854	18784423	3	1e-07	Psoriasis	NHI.catalog
rs27524	96101944	5	3e-11	Psoriasis	NHI.catalog
rs240993	111673714	6	5e-20	Psoriasis	NHI.catalog
rs4112788	152551276	1	3e-10	Psoriasis	NHI.catalog
rs12580100	56439209	12	1e-06	Psoriasis	NHI.catalog
rs4795067	26106675	17	4e-11	Psoriasis	NHI.catalog
rs1008953	43980726	20	1e-07	Psoriasis	NHI.catalog
rs1975974	21707060	17	1e-07	Psoriasis	NHI.catalog
rs842636	61091950	2	6e-06	Psoriasis	NHI.catalog
rs12586317	35682172	14	2e-08	Psoriasis	NHI.catalog
rs10782001	30942625	16	9e-10	Psoriasis	NHI.catalog
rs495337	48522330	20	2e-07	Psoriasis	NHI.catalog
rs4823006	29451671	22	3e-11	Waist-hip ratio	NHI.catalog
rs1443512	54342684	12	6e-16	Waist-hip ratio	NHI.catalog
rs10195252	165513091	2	4e-34	Waist-hip ratio	NHI.catalog
rs9491696	127452639	6	1e-11	Waist-hip ratio	NHI.catalog
rs4846567	219750717	1	5e-33	Waist-hip ratio	NHI.catalog
rs1055144	25871109	7	1e-24	Waist-hip ratio	NHI.catalog
rs7081678	31990623	10	6e-06	Waist-hip ratio	NHI.catalog
rs2076529	32363955	6	4e-07	Waist-hip ratio	NHI.catalog
rs718314	26453283	12	2e-17	Waist-hip ratio	NHI.catalog
rs1011731	172346548	1	1e-17	Waist-hip ratio	NHI.catalog
rs984222	119503843	1	9e-25	Waist-hip ratio	NHI.catalog
rs6905288	43758873	6	2e-26	Waist-hip ratio	NHI.catalog
rs6861681	173362458	5	2e-09	Waist-hip ratio	NHI.catalog
rs6784615	52506426	3	4e-10	Waist-hip ratio	NHI.catalog
rs6795735	64705365	3	2e-16	Waist-hip ratio	NHI.catalog
rs1294421	6743149	6	2e-17	Waist-hip ratio	NHI.catalog
rs7359397	28885659	16	2e-20	Body mass index	NHI.catalog
rs9816226	185834499	3	2e-18	Body mass index	NHI.catalog
rs3817334	47650993	11	2e-12	Body mass index	NHI.catalog
rs29941	34309532	19	3e-09	Body mass index	NHI.catalog
rs12444979	19933600	16	3e-21	Body mass index	NHI.catalog
rs3810291	47569003	19	2e-12	Body mass index	NHI.catalog
rs13078807	85884150	3	4e-11	Body mass index	NHI.catalog
rs3764400	46123932	17	4e-07	Body mass index	NHI.catalog
rs7138803	50247468	12	2e-17	Body mass index	NHI.catalog
rs10150332	79936964	14	3e-11	Body mass index	NHI.catalog
rs2815752	72812440	1	2e-22	Body mass index	NHI.catalog
rs987237	50803050	6	3e-20	Body mass index	NHI.catalog
rs713586	25158008	2	6e-22	Body mass index	NHI.catalog
rs1514175	74991644	1	8e-14	Body mass index	NHI.catalog
rs2112347	75015242	5	2e-13	Body mass index	NHI.catalog
rs11847697	30515112	14	6e-11	Body mass index	NHI.catalog
rs4771122	28020180	13	9e-10	Body mass index	NHI.catalog
rs4929949	8604593	11	3e-09	Body mass index	NHI.catalog
rs2444217	4038387	16	9e-08	Body mass index	NHI.catalog
rs255414	62817900	5	1e-06	Body mass index	NHI.catalog
rs10767664	27725986	11	5e-26	Body mass index	NHI.catalog
rs10938397	45182527	4	4e-31	Body mass index	NHI.catalog
rs2867125	622827	2	3e-49	Body mass index	NHI.catalog
rs543874	177889480	1	4e-23	Body mass index	NHI.catalog
rs571312	57839769	18	6e-42	Body mass index	NHI.catalog
rs6955651	76639871	7	2e-06	Body mass index	NHI.catalog
rs867559	129465325	9	1e-07	Body mass index	NHI.catalog
rs2922763	76573711	8	6e-08	Body mass index	NHI.catalog
rs206936	34302869	6	3e-08	Body mass index	NHI.catalog
rs4836133	124332103	5	2e-09	Body mass index	NHI.catalog
rs1555543	96944797	1	4e-10	Body mass index	NHI.catalog
rs2890652	142959931	2	1e-10	Body mass index	NHI.catalog
rs887912	59302877	2	2e-12	Body mass index	NHI.catalog
rs10968576	28414339	9	3e-13	Body mass index	NHI.catalog
rs13107325	103188709	4	2e-13	Body mass index	NHI.catalog
rs2241423	68086838	15	1e-18	Body mass index	NHI.catalog
rs2287019	46202172	19	2e-16	Body mass index	NHI.catalog
rs11206801	56850686	1	6e-08	AB1-42	NHI.catalog
rs2899472	51516055	15	2e-09	AB1-42	NHI.catalog
rs10784496	66160971	12	3e-07	AB1-42	NHI.catalog
rs1727638	72139572	6	1e-06	AB1-42	NHI.catalog
rs239713	28696476	21	5e-07	AB1-42	NHI.catalog
rs12534221	131287990	7	9e-07	AB1-42	NHI.catalog
rs7631605	37234589	3	1e-06	P-tau181p	NHI.catalog
rs1943816	71058622	18	1e-07	P-tau181p	NHI.catalog
rs2074955	158977794	2	1e-07	P-tau181p	NHI.catalog
rs7558386	227562139	2	1e-07	P-tau181p	NHI.catalog
rs12643654	96159817	4	5e-07	P-tau181p	NHI.catalog
rs17189298	119845317	2	3e-07	T-tau	NHI.catalog
rs1997111	119387918	12	1e-08	T-tau	NHI.catalog
rs5998432	32745916	22	9e-07	T-tau	NHI.catalog
rs2935776	109629903	8	6e-07	T-tau	NHI.catalog
rs4925189	59947044	20	6e-07	T-tau	NHI.catalog
rs3865188	82650717	16	3e-83	Adiponectin levels	NHI.catalog
rs10458561	70921173	1	4e-07	Antipsychotic-induced QTc interval prolongation	NHI.catalog
rs4959235	3359337	6	2e-07	Antipsychotic-induced QTc interval prolongation	NHI.catalog
rs6468544	98329765	8	8e-07	Antipsychotic-induced QTc interval prolongation	NHI.catalog
rs5965182	65606693	23	6e-06	Erectile dysfunction and prostate cancer treatment	NHI.catalog
rs9948	97500800	2	6e-06	Erectile dysfunction and prostate cancer treatment	NHI.catalog
rs2901964	15792426	1	5e-06	Erectile dysfunction and prostate cancer treatment	NHI.catalog
rs5925696	22892077	23	3e-06	Erectile dysfunction and prostate cancer treatment	NHI.catalog
rs10210358	141795620	2	2e-06	Erectile dysfunction and prostate cancer treatment	NHI.catalog
rs12336160	33283582	9	1e-06	Erectile dysfunction and prostate cancer treatment	NHI.catalog
rs2806864	117469781	1	6e-07	Erectile dysfunction and prostate cancer treatment	NHI.catalog
rs2268363	49201328	2	5e-08	Erectile dysfunction and prostate cancer treatment	NHI.catalog
rs3802458	97741274	9	4e-06	Erectile dysfunction and prostate cancer treatment	NHI.catalog
rs6862844	124365967	5	4e-06	Erectile dysfunction and prostate cancer treatment	NHI.catalog
rs11122834	121701289	2	5e-06	Erectile dysfunction and prostate cancer treatment	NHI.catalog
rs10194115	47240012	2	5e-07	Erectile dysfunction and prostate cancer treatment	NHI.catalog
rs6049375	24058407	20	8e-06	Erectile dysfunction and prostate cancer treatment	NHI.catalog
rs872690	37854727	23	9e-06	Erectile dysfunction and prostate cancer treatment	NHI.catalog
rs5944185	25853614	23	7e-06	Erectile dysfunction and prostate cancer treatment	NHI.catalog
rs10861905	108767333	12	8e-07	Erectile dysfunction and prostate cancer treatment	NHI.catalog
rs1527243	123291022	2	1e-06	Erectile dysfunction and prostate cancer treatment	NHI.catalog
rs2716734	39947721	2	2e-06	Erectile dysfunction and prostate cancer treatment	NHI.catalog
rs7064929	64367019	23	7e-07	Erectile dysfunction and prostate cancer treatment	NHI.catalog
rs219553	21577743	2	7e-06	Erectile dysfunction and prostate cancer treatment	NHI.catalog
rs6741148	38277832	2	4e-06	Erectile dysfunction and prostate cancer treatment	NHI.catalog
rs16861326	18294487	1	2e-06	Erectile dysfunction and prostate cancer treatment	NHI.catalog
rs5971305	28233053	23	8e-06	Erectile dysfunction and prostate cancer treatment	NHI.catalog
rs7000734	96127030	8	4e-07	Radiation response	NHI.catalog
rs1471356	98303331	14	9e-06	Radiation response	NHI.catalog
rs4392868	96120072	8	8e-06	Radiation response	NHI.catalog
rs1853665	150298842	6	7e-06	Radiation response	NHI.catalog
rs4742269	6849317	9	5e-06	Radiation response	NHI.catalog
rs12569163	241878547	1	2e-06	Radiation response	NHI.catalog
rs2859631	78631794	16	1e-06	Radiation response	NHI.catalog
rs16885294	54265396	6	4e-07	Radiation response	NHI.catalog
rs7591064	49177601	2	5e-06	Radiation response	NHI.catalog
rs11250464	1406364	10	6e-06	Radiation response	NHI.catalog
rs17598306	96581811	7	9e-06	Radiation response	NHI.catalog
rs16889440	24544967	6	2e-06	Radiation response	NHI.catalog
rs1488902	89345025	11	3e-06	Amyotrophic lateral sclerosis	NHI.catalog
rs4799088	77573548	18	9e-06	Amyotrophic lateral sclerosis	NHI.catalog
rs7799181	146048830	7	2e-06	Bipolar disorder and schizophrenia	NHI.catalog
rs10496702	134005569	2	7e-07	Bipolar disorder and schizophrenia	NHI.catalog
rs6444931	170163474	3	6e-07	Bipolar disorder and schizophrenia	NHI.catalog
rs2509843	98125404	11	2e-07	Bipolar disorder and schizophrenia	NHI.catalog
rs6046396	19852503	20	4e-07	Bipolar disorder and schizophrenia	NHI.catalog
rs7512769	196042662	1	2e-06	Bipolar disorder and schizophrenia	NHI.catalog
rs7727102	4720585	5	1e-06	Bipolar disorder and schizophrenia	NHI.catalog
rs11740562	156942285	5	1e-06	Bipolar disorder and schizophrenia	NHI.catalog
rs10929808	12568996	2	4e-06	Bipolar disorder and schizophrenia	NHI.catalog
rs252817	106724588	5	2e-06	Bipolar disorder and schizophrenia	NHI.catalog
rs6952808	1886535	7	2e-06	Bipolar disorder and schizophrenia	NHI.catalog
rs1106634	20066049	8	4e-06	Bipolar disorder and schizophrenia	NHI.catalog
rs11239177	45123379	10	3e-06	Bipolar disorder and schizophrenia	NHI.catalog
rs12282742	18265799	11	1e-06	Bipolar disorder and schizophrenia	NHI.catalog
rs7248363	18467886	19	1e-06	Bipolar disorder and schizophrenia	NHI.catalog
rs6024905	36957837	20	1e-06	Bipolar disorder and schizophrenia	NHI.catalog
rs915071	32433858	14	2e-06	Bipolar disorder and schizophrenia	NHI.catalog
rs11880706	6080482	19	2e-06	Bipolar disorder and schizophrenia	NHI.catalog
rs9377619	104593867	6	2e-06	Bipolar disorder and schizophrenia	NHI.catalog
rs1107592	2041432	7	2e-06	Bipolar disorder and schizophrenia	NHI.catalog
rs5955415	139314056	23	2e-06	Bipolar disorder and schizophrenia	NHI.catalog
rs240444	11002011	21	2e-06	Bipolar disorder and schizophrenia	NHI.catalog
rs493187	87466492	6	3e-06	Bipolar disorder and schizophrenia	NHI.catalog
rs2774292	114715584	1	3e-06	Bipolar disorder and schizophrenia	NHI.catalog
rs1410530	82535169	23	4e-06	Bipolar disorder and schizophrenia	NHI.catalog
rs7533906	80134123	1	4e-06	Bipolar disorder and schizophrenia	NHI.catalog
rs2044117	101708310	13	5e-07	Bipolar disorder and schizophrenia	NHI.catalog
rs2841307	100756687	6	1e-06	Bipolar disorder and schizophrenia	NHI.catalog
rs4949526	30432219	1	4e-07	Bipolar disorder and schizophrenia	NHI.catalog
rs12745968	93401837	1	8e-07	Bipolar disorder and schizophrenia	NHI.catalog
rs12201676	89732101	6	4e-08	Bipolar disorder and schizophrenia	NHI.catalog
rs802568	145959243	7	2e-07	Bipolar disorder and schizophrenia	NHI.catalog
rs10949808	156048649	7	1e-07	Bipolar disorder and schizophrenia	NHI.catalog
rs1992045	58840924	8	2e-07	Bipolar disorder and schizophrenia	NHI.catalog
rs11789399	121359286	9	6e-09	Bipolar disorder and schizophrenia	NHI.catalog
rs4996815	106651661	13	1e-07	Bipolar disorder and schizophrenia	NHI.catalog
rs6627057	144141319	23	1e-06	Bipolar disorder and schizophrenia	NHI.catalog
rs11097407	95146135	4	4e-06	Bipolar disorder and schizophrenia	NHI.catalog
rs7386474	142359550	8	3e-06	Bipolar disorder and schizophrenia	NHI.catalog
rs11072089	69650053	15	3e-06	Bipolar disorder and schizophrenia	NHI.catalog
rs11156606	153006495	23	3e-06	Bipolar disorder and schizophrenia	NHI.catalog
rs992564	131336074	11	4e-06	Bipolar disorder and schizophrenia	NHI.catalog
rs435746	77916191	16	3e-06	Bipolar disorder and schizophrenia	NHI.catalog
rs993804	25112171	3	1e-06	Bipolar disorder and schizophrenia	NHI.catalog
rs11042937	10745394	11	2e-06	Bipolar disorder and schizophrenia	NHI.catalog
rs17111920	27406892	14	3e-06	Bipolar disorder and schizophrenia	NHI.catalog
rs17069122	108323759	6	1e-06	Bipolar disorder and schizophrenia	NHI.catalog
rs7319311	111030578	13	4e-06	Bipolar disorder and schizophrenia	NHI.catalog
rs1806864	90031669	9	1e-06	Bipolar disorder and schizophrenia	NHI.catalog
rs2018368	10740366	11	1e-06	Bipolar disorder and schizophrenia	NHI.catalog
rs13129697	9926967	4	2e-242	Serum urate	NHI.catalog
rs1165196	25813150	6	5e-25	Serum urate	NHI.catalog
rs675209	7102084	6	1e-09	Serum urate	NHI.catalog
rs2078267	64334114	11	1e-06	Serum urate	NHI.catalog
rs1106766	57809456	12	2e-11	Serum urate	NHI.catalog
rs1967017	145723645	1	4e-08	Serum urate	NHI.catalog
rs543650	152110943	6	1e-17	Height	NHI.catalog
rs17511102	37960613	2	2e-18	Height	NHI.catalog
rs9835332	56667682	3	5e-13	Height	NHI.catalog
rs889014	172984114	5	9e-16	Height	NHI.catalog
rs2638953	28534415	12	7e-17	Height	NHI.catalog
rs7971536	102373788	12	8e-14	Height	NHI.catalog
rs4986172	43216281	17	2e-16	Height	NHI.catalog
rs634552	75282052	11	4e-13	Height	NHI.catalog
rs2834442	35690786	21	5e-12	Height	NHI.catalog
rs7864648	16368732	9	2e-08	Height	NHI.catalog
rs2237886	2810731	11	2e-13	Height	NHI.catalog
rs4640244	21284223	17	2e-08	Height	NHI.catalog
rs17782313	57851097	18	4e-11	Height	NHI.catalog
rs1741344	4101800	20	3e-09	Height	NHI.catalog
rs17391694	78623626	1	2e-11	Height	NHI.catalog
rs1582931	122657199	5	2e-10	Height	NHI.catalog
rs4470914	19616522	7	9e-10	Height	NHI.catalog
rs6470764	130725665	8	2e-28	Height	NHI.catalog
rs7909670	12918764	10	3e-09	Height	NHI.catalog
rs11144688	78542286	9	1e-11	Height	NHI.catalog
rs7926971	12698040	11	4e-10	Height	NHI.catalog
rs10748128	69827658	12	2e-20	Height	NHI.catalog
rs11830103	123823546	12	4e-15	Height	NHI.catalog
rs2871865	99194896	15	3e-21	Height	NHI.catalog
rs17318596	41937095	19	5e-16	Height	NHI.catalog
rs10152591	70048157	15	3e-10	Height	NHI.catalog
rs425277	2069172	1	2e-08	Height	NHI.catalog
rs2284746	17306675	1	4e-29	Height	NHI.catalog
rs4665736	25187599	2	7e-16	Height	NHI.catalog
rs6714546	33361425	2	2e-09	Height	NHI.catalog
rs2597513	13555836	3	7e-10	Height	NHI.catalog
rs13088462	51071713	3	4e-10	Height	NHI.catalog
rs17081935	57823476	4	4e-11	Height	NHI.catalog
rs10037512	88354675	5	2e-18	Height	NHI.catalog
rs2856321	11855773	12	5e-15	Height	NHI.catalog
rs10770705	20857467	12	8e-18	Height	NHI.catalog
rs7319045	92024574	13	1e-11	Height	NHI.catalog
rs2093210	60957279	14	6e-17	Height	NHI.catalog
rs7274811	32333181	20	1e-20	Height	NHI.catalog
rs11648796	792190	16	1e-13	Height	NHI.catalog
rs26868	2249376	16	9e-17	Height	NHI.catalog
rs3110496	27917771	17	7e-09	Height	NHI.catalog
rs7507204	3428834	19	4e-16	Height	NHI.catalog
rs891088	7184762	19	2e-12	Height	NHI.catalog
rs1738475	23536891	1	3e-12	Height	NHI.catalog
rs4601530	25044111	1	2e-12	Height	NHI.catalog
rs6699417	89123443	1	5e-09	Height	NHI.catalog
rs12474201	46921285	2	3e-13	Height	NHI.catalog
rs2336725	53118739	3	1e-12	Height	NHI.catalog
rs788867	82150006	4	9e-28	Height	NHI.catalog
rs3782089	65336819	11	4e-13	Height	NHI.catalog
rs7112925	66826160	11	9e-10	Height	NHI.catalog
rs7178424	62380259	15	6e-09	Height	NHI.catalog
rs11684404	88924622	2	1e-13	Height	NHI.catalog
rs1351164	218271898	2	2e-14	Height	NHI.catalog
rs2580816	232797966	2	6e-22	Height	NHI.catalog
rs6439167	129050756	3	9e-15	Height	NHI.catalog
rs720390	185548683	3	2e-14	Height	NHI.catalog
rs4282339	168256240	5	7e-16	Height	NHI.catalog
rs6569648	130349119	6	1e-21	Height	NHI.catalog
rs12680655	135637337	8	2e-14	Height	NHI.catalog
rs2778031	90835726	9	9e-13	Height	NHI.catalog
rs7466269	133464084	9	3e-17	Height	NHI.catalog
rs11958779	55001899	5	2e-12	Height	NHI.catalog
rs9969804	95429120	9	8e-17	Height	NHI.catalog
rs7849585	139111870	9	5e-14	Height	NHI.catalog
rs862034	74990746	14	7e-14	Height	NHI.catalog
rs2665838	61966465	17	5e-25	Height	NHI.catalog
rs4072910	8644031	19	4e-13	Height	NHI.catalog
rs7697556	73515313	4	2e-14	Height	NHI.catalog
rs3129109	29084232	6	2e-17	Height	NHI.catalog
rs12534093	23502974	7	2e-14	Height	NHI.catalog
rs2145998	81121696	10	4e-13	Height	NHI.catalog
rs1950500	24830850	14	2e-18	Height	NHI.catalog
rs9863706	72437413	3	4e-13	Height	NHI.catalog
rs572169	172165727	3	3e-18	Height	NHI.catalog
rs274546	131699867	5	7e-16	Height	NHI.catalog
rs9494145	135432552	6	3e-15	Red blood cell traits	NHI.catalog
rs7775698	135418635	6	1e-14	Red blood cell traits	NHI.catalog
rs6569992	135452152	6	3e-08	Red blood cell traits	NHI.catalog
rs358592	21476990	4	3e-06	Suicidal ideation	NHI.catalog
rs11143230	74887703	9	8e-07	Suicidal ideation	NHI.catalog
rs4732812	27923388	8	3e-06	Suicidal ideation	NHI.catalog
rs2131877	194858374	3	2e-08	Non-small cell lung cancer	NHI.catalog
rs16951095	7042911	18	7e-06	Non-small cell lung cancer	NHI.catalog
rs9303196	5907443	17	8e-06	Non-small cell lung cancer	NHI.catalog
rs7158782	96169131	14	8e-07	Adverse response to aromatase inhibitors	NHI.catalog
rs11924390	186433099	3	2e-09	Adiponectin levels	NHI.catalog
rs864265	186554292	3	1e-19	Adiponectin levels	NHI.catalog
rs3803662	52586341	16	4e-07	Breast cancer	NHI.catalog
rs7716600	44875005	5	7e-07	Breast cancer	NHI.catalog
rs10937405	189383183	3	7e-12	Lung adenocarcinoma	NHI.catalog
rs429608	31930462	6	5e-15	Age-related macular degeneration	NHI.catalog
rs1329428	196702810	1	3e-64	Age-related macular degeneration	NHI.catalog
rs3771166	102986222	2	3e-09	Asthma	NHI.catalog
rs1342326	6190076	9	9e-10	Asthma	NHI.catalog
rs744910	67446785	15	4e-09	Asthma	NHI.catalog
rs3894194	38121993	17	5e-09	Asthma	NHI.catalog
rs2284033	37534034	22	1e-08	Asthma	NHI.catalog
rs1295686	131995843	5	1e-07	Asthma	NHI.catalog
rs9273349	32625869	6	7e-14	Asthma	NHI.catalog
rs2305480	38062196	17	1e-07	Asthma	NHI.catalog
rs2073643	131723288	5	2e-07	Asthma	NHI.catalog
rs11071559	61069988	15	1e-07	Asthma	NHI.catalog
rs6859	45382034	19	1e-07	Alzheimer's disease (late onset)	NHI.catalog
rs4676049	109635257	2	4e-08	Alzheimer's disease (late onset)	NHI.catalog
rs11754661	151207078	6	2e-10	Alzheimer's disease (late onset)	NHI.catalog
rs2156552	47181668	18	2e-12	HDL cholesterol	NHI.catalog
rs261334	58726744	15	5e-22	HDL cholesterol	NHI.catalog
rs11902417	21198900	2	4e-07	HDL cholesterol	NHI.catalog
rs325	19819328	8	8e-26	HDL cholesterol	NHI.catalog
rs12449157	67708897	16	2e-07	HDL cholesterol	NHI.catalog
rs9943753	109840940	12	3e-06	HDL cholesterol	NHI.catalog
rs3890182	107647655	9	5e-07	HDL cholesterol	NHI.catalog
rs643531	15296034	9	7e-09	HDL cholesterol	NHI.catalog
rs174548	61571348	11	1e-12	HDL cholesterol	NHI.catalog
rs9989419	56985139	16	1e-32	HDL cholesterol	NHI.catalog
rs10489615	230304988	1	4e-09	HDL cholesterol	NHI.catalog
rs2954021	126482077	8	1e-07	LDL cholesterol	NHI.catalog
rs12916	74656539	5	1e-11	LDL cholesterol	NHI.catalog
rs515135	21286057	2	2e-20	LDL cholesterol	NHI.catalog
rs660240	109817838	1	1e-26	LDL cholesterol	NHI.catalog
rs10401969	19407718	19	1e-11	LDL cholesterol	NHI.catalog
rs1558861	116607437	11	2e-06	LDL cholesterol	NHI.catalog
rs2126259	9185146	8	7e-12	LDL cholesterol	NHI.catalog
rs2142672	16197194	6	2e-08	LDL cholesterol	NHI.catalog
rs2738459	11238473	19	7e-06	LDL cholesterol	NHI.catalog
rs2954029	126490972	8	2e-11	Triglycerides	NHI.catalog
rs2304130	19789528	19	4e-08	Triglycerides	NHI.catalog
rs6544366	21204025	2	2e-07	Triglycerides	NHI.catalog
rs1178979	72856430	7	2e-12	Triglycerides	NHI.catalog
rs1260333	27748624	2	2e-19	Triglycerides	NHI.catalog
rs4938303	116584987	11	4e-21	Triglycerides	NHI.catalog
rs442177	88030261	4	3e-10	Triglycerides	NHI.catalog
rs6867983	55854153	5	3e-06	Triglycerides	NHI.catalog
rs1168013	62996838	1	6e-08	Triglycerides	NHI.catalog
rs10105606	19827848	8	4e-26	Triglycerides	NHI.catalog
rs6474359	41549194	8	1e-08	Glycated hemoglobin levels	NHI.catalog
rs2779116	158585415	1	3e-09	Glycated hemoglobin levels	NHI.catalog
rs552976	169791438	2	8e-18	Glycated hemoglobin levels	NHI.catalog
rs1799884	44229068	7	1e-20	Glycated hemoglobin levels	NHI.catalog
rs1046896	80685533	17	2e-26	Glycated hemoglobin levels	NHI.catalog
rs16926246	71093392	10	3e-54	Glycated hemoglobin levels	NHI.catalog
rs7998202	113331868	13	5e-09	Glycated hemoglobin levels	NHI.catalog
rs4737009	41630405	8	6e-12	Glycated hemoglobin levels	NHI.catalog
rs8170	17389704	19	2e-09	Breast cancer	NHI.catalog
rs2363956	17394124	19	1e-07	Ovarian cancer	NHI.catalog
rs2072590	177042633	2	5e-14	Ovarian cancer	NHI.catalog
rs10088218	129543949	8	3e-09	Ovarian cancer	NHI.catalog
rs9303542	46411500	17	1e-06	Ovarian cancer	NHI.catalog
rs2084881	46357120	17	2e-06	Ovarian cancer	NHI.catalog
rs7521902	22490724	1	5e-06	Ovarian cancer	NHI.catalog
rs2665390	156397749	3	3e-07	Ovarian cancer	NHI.catalog
rs12794435	25207704	11	5e-06	Ovarian cancer	NHI.catalog
rs801112	228996622	1	5e-06	Endometriosis	NHI.catalog
rs6542095	113529183	2	3e-06	Endometriosis	NHI.catalog
rs7903146	114758349	10	1e-07	Glycated hemoglobin levels	NHI.catalog
rs5015480	94465559	10	9e-06	Type 2 diabetes	NHI.catalog
rs1436955	62404382	15	7e-07	Type 2 diabetes	NHI.catalog
rs1359790	80717156	13	6e-09	Type 2 diabetes	NHI.catalog
rs10906115	12314997	10	1e-08	Type 2 diabetes	NHI.catalog
rs939658	79451869	15	2e-09	Refractive error	NHI.catalog
rs634990	35006073	15	2e-14	Refractive error	NHI.catalog
rs4236601	116162729	7	2e-11	Glaucoma (primary open-angle)	NHI.catalog
rs1512651	56772696	13	6e-06	Warfarin maintenance dose	NHI.catalog
rs10509680	96734339	10	4e-07	Warfarin maintenance dose	NHI.catalog
rs10270308	105671267	7	6e-06	Warfarin maintenance dose	NHI.catalog
rs9923231	31107689	16	9e-31	Warfarin maintenance dose	NHI.catalog
rs613872	53210302	18	1e-18	Fuchs's corneal dystrophy	NHI.catalog
rs10490775	62036724	3	1e-06	Fuchs's corneal dystrophy	NHI.catalog
rs12280753	116613660	11	8e-06	Cardiovascular disease risk factors	NHI.catalog
rs7121446	121954657	11	3e-06	Cardiovascular disease risk factors	NHI.catalog
rs445925	45415640	19	9e-19	Cardiovascular disease risk factors	NHI.catalog
rs127430	57164855	20	1e-06	Cardiovascular disease risk factors	NHI.catalog
rs247616	56989590	16	1e-23	Cardiovascular disease risk factors	NHI.catalog
rs7890572	29640818	23	1e-07	Cardiovascular disease risk factors	NHI.catalog
rs7172432	62396389	15	9e-14	Type 2 diabetes	NHI.catalog
rs8074980	56010960	17	2e-06	Multiple sclerosis--Brain Glutamate Levels	NHI.catalog
rs794185	4437358	3	6e-07	Multiple sclerosis--Brain Glutamate Levels	NHI.catalog
rs8007846	66262963	14	9e-06	Multiple sclerosis--Brain Glutamate Levels	NHI.catalog
rs13117816	37064331	4	7e-06	Multiple sclerosis--Brain Glutamate Levels	NHI.catalog
rs2038256	29249349	14	2e-06	Multiple sclerosis--Brain Glutamate Levels	NHI.catalog
rs5766691	47532396	22	1e-06	Longevity	NHI.catalog
rs13118159	1365127	4	1e-06	Longevity	NHI.catalog
rs7168365	53805825	15	1e-06	Longevity	NHI.catalog
rs7493138	29021928	14	1e-06	Longevity	NHI.catalog
rs6813479	137660383	4	1e-06	Longevity	NHI.catalog
rs1327533	113131163	9	1e-06	Longevity	NHI.catalog
rs2826891	22910116	21	1e-06	Longevity	NHI.catalog
rs2024714	60212494	20	1e-06	Longevity	NHI.catalog
rs2516739	2097158	16	1e-06	Longevity	NHI.catalog
rs7874142	137704782	9	1e-06	Longevity	NHI.catalog
rs2273	76889388	4	1e-06	Longevity	NHI.catalog
rs16975963	38325536	19	1e-06	Longevity	NHI.catalog
rs9876781	48487338	3	1e-06	Longevity	NHI.catalog
rs9517320	99126303	13	1e-06	Longevity	NHI.catalog
rs4148546	95680285	13	1e-06	Longevity	NHI.catalog
rs739401	3036324	11	1e-06	Longevity	NHI.catalog
rs3212335	27012141	15	1e-06	Longevity	NHI.catalog
rs4721135	1912222	7	1e-06	Longevity	NHI.catalog
rs432203	70764688	2	1e-06	Longevity	NHI.catalog
rs2282032	90758891	14	1e-06	Longevity	NHI.catalog
rs6568433	106829537	6	1e-06	Longevity	NHI.catalog
rs9592783	71883214	13	1e-06	Longevity	NHI.catalog
rs6915183	166706169	6	1e-06	Longevity	NHI.catalog
rs1356888	50516018	2	1e-06	Longevity	NHI.catalog
rs9616906	51104680	22	1e-06	Longevity	NHI.catalog
rs2031577	4050003	10	1e-06	Longevity	NHI.catalog
rs6489785	121363724	12	1e-06	Longevity	NHI.catalog
rs3847687	131525053	12	1e-06	Longevity	NHI.catalog
rs4891159	74101941	18	1e-06	Longevity	NHI.catalog
rs4745062	73784264	9	1e-06	Longevity	NHI.catalog
rs10445407	79261809	17	1e-06	Longevity	NHI.catalog
rs7315621	132085196	12	1e-06	Longevity	NHI.catalog
rs13053175	37613309	22	1e-06	Longevity	NHI.catalog
rs3106598	61678912	13	1e-06	Longevity	NHI.catalog
rs10256972	1039003	7	1e-06	Longevity	NHI.catalog
rs13008689	8530256	2	1e-06	Longevity	NHI.catalog
rs4468878	59928237	20	1e-06	Longevity	NHI.catalog
rs4732038	134250322	7	1e-06	Longevity	NHI.catalog
rs2882281	90622455	13	1e-06	Longevity	NHI.catalog
rs1835740	98166913	8	2e-11	Migraine	NHI.catalog
rs13048019	32918294	21	3e-08	Amyotrophic lateral sclerosis	NHI.catalog
rs3849942	27543281	9	9e-11	Amyotrophic lateral sclerosis	NHI.catalog
rs17145713	72904810	7	3e-08	Plasma levels of Protein C	NHI.catalog
rs6120849	33730387	20	7e-37	Plasma levels of Protein C	NHI.catalog
rs1158867	128177377	2	4e-36	Plasma levels of Protein C	NHI.catalog
rs2017305	70712062	10	9e-06	Depression--quantitative trait	NHI.catalog
rs12912233	61267096	15	6e-07	Depression--quantitative trait	NHI.catalog
rs1927745	107780316	13	5e-06	Depression--quantitative trait	NHI.catalog
rs10744304	127813741	12	9e-06	Depression--quantitative trait	NHI.catalog
rs17864092	126639604	7	6e-06	Depression--quantitative trait	NHI.catalog
rs8070473	33843512	17	2e-06	Depression--quantitative trait	NHI.catalog
rs349475	19440168	5	2e-06	Depression--quantitative trait	NHI.catalog
rs1449984	23414651	2	7e-06	Depression--quantitative trait	NHI.catalog
rs11009175	33294775	10	5e-06	Depression--quantitative trait	NHI.catalog
rs10514585	83284338	16	5e-06	Depression--quantitative trait	NHI.catalog
rs12420464	8014777	11	3e-06	Depression--quantitative trait	NHI.catalog
rs7159300	72883874	14	4e-06	Smoking cessation	NHI.catalog
rs3765524	96058298	10	2e-09	Esophageal cancer and gastric cancer	NHI.catalog
rs4072037	155162067	1	4e-07	Esophageal cancer and gastric cancer	NHI.catalog
rs738722	29130012	22	1e-08	Esophageal cancer and gastric cancer	NHI.catalog
rs3781264	96070375	10	4e-09	Esophageal cancer and gastric cancer	NHI.catalog
rs2755237	41109429	13	1e-08	Central corneal thickness	NHI.catalog
rs12447690	88298124	16	6e-22	Central corneal thickness	NHI.catalog
rs6496932	85825567	15	1e-08	Central corneal thickness	NHI.catalog
rs1034200	23228691	13	4e-09	Central corneal thickness	NHI.catalog
rs7044529	137568051	9	5e-08	Central corneal thickness	NHI.catalog
rs1001021	26403599	22	2e-06	Schizophrenia, bipolar disorder and depression (combined)	NHI.catalog
rs3758354	75764565	9	3e-06	Schizophrenia, bipolar disorder and depression (combined)	NHI.catalog
rs6484218	10390581	11	4e-08	Schizophrenia, bipolar disorder and depression (combined)	NHI.catalog
rs7326068	21209512	13	3e-06	Schizophrenia, bipolar disorder and depression (combined)	NHI.catalog
rs4982029	33476266	14	4e-06	Schizophrenia, bipolar disorder and depression (combined)	NHI.catalog
rs199533	44828931	17	1e-06	Parkinson's disease	NHI.catalog
rs11248051	858332	4	3e-09	Parkinson's disease	NHI.catalog
rs2858884	32700083	6	3e-08	Narcolepsy	NHI.catalog
rs1154155	23002684	14	5e-07	Narcolepsy	NHI.catalog
rs873549	222271767	1	6e-23	Keloid	NHI.catalog
rs1511412	138713704	3	2e-13	Keloid	NHI.catalog
rs11130248	50352200	3	5e-07	Keloid	NHI.catalog
rs8032158	56194877	15	6e-13	Keloid	NHI.catalog
rs10844154	32380501	12	6e-07	Emphysema-related traits	NHI.catalog
rs2999399	1630821	10	6e-06	Emphysema-related traits	NHI.catalog
rs641525	2740502	8	5e-07	Emphysema-related traits	NHI.catalog
rs1012036	52472450	7	5e-06	Emphysema-related traits	NHI.catalog
rs9292394	30661573	5	2e-06	Emphysema-related traits	NHI.catalog
rs7905537	34231275	10	8e-07	Emphysema-related traits	NHI.catalog
rs7911712	45319654	10	6e-06	Emphysema-related traits	NHI.catalog
rs9831754	78353591	3	8e-06	Serum calcium	NHI.catalog
rs838705	234273242	2	9e-06	Serum calcium	NHI.catalog
rs12150338	1634104	17	7e-07	Serum calcium	NHI.catalog
rs3847646	2953723	11	5e-06	Serum calcium	NHI.catalog
rs682238	63160147	6	3e-06	Serum calcium	NHI.catalog
rs13195786	10163968	6	7e-06	Serum calcium	NHI.catalog
rs6091737	52349892	20	6e-06	Serum calcium	NHI.catalog
rs1780159	15157977	9	6e-06	Serum calcium	NHI.catalog
rs17251221	121993247	3	2e-22	Serum calcium	NHI.catalog
rs6487679	9371332	12	1e-06	Non-alcoholic fatty liver disease histology (AST)	NHI.catalog
rs1414896	95692310	1	2e-06	Non-alcoholic fatty liver disease histology (AST)	NHI.catalog
rs2710833	169409958	4	6e-07	Non-alcoholic fatty liver disease histology (AST)	NHI.catalog
rs12344488	78425925	9	5e-06	Non-alcoholic fatty liver disease histology (AST)	NHI.catalog
rs2049953	135138990	6	4e-06	Non-alcoholic fatty liver disease histology (AST)	NHI.catalog
rs2499604	238103501	1	2e-06	Non-alcoholic fatty liver disease histology (AST)	NHI.catalog
rs2986971	30096628	10	3e-06	Non-alcoholic fatty liver disease histology (lobular)	NHI.catalog
rs10954668	81847651	7	7e-06	Non-alcoholic fatty liver disease histology (lobular)	NHI.catalog
rs4237591	98466268	11	2e-06	Non-alcoholic fatty liver disease histology (lobular)	NHI.catalog
rs1227756	71588504	10	2e-07	Non-alcoholic fatty liver disease histology (lobular)	NHI.catalog
rs9584805	98994030	13	2e-06	Non-alcoholic fatty liver disease histology (lobular)	NHI.catalog
rs2645424	11684463	8	3e-06	Non-alcoholic fatty liver disease histology (lobular)	NHI.catalog
rs7077164	71583198	10	7e-06	Non-alcoholic fatty liver disease histology (lobular)	NHI.catalog
rs887304	3757548	12	8e-07	Non-alcoholic fatty liver disease histology (lobular)	NHI.catalog
rs10067427	99342047	5	5e-06	Non-alcoholic fatty liver disease histology (lobular)	NHI.catalog
rs11083271	25926059	18	8e-06	Non-alcoholic fatty liver disease histology (lobular)	NHI.catalog
rs2216228	22365835	12	4e-06	Non-alcoholic fatty liver disease histology (lobular)	NHI.catalog
rs6591182	65349756	11	9e-07	Non-alcoholic fatty liver disease histology (lobular)	NHI.catalog
rs7632299	143056467	3	4e-06	Non-alcoholic fatty liver disease histology (lobular)	NHI.catalog
rs343064	35554788	7	3e-08	Non-alcoholic fatty liver disease histology (other)	NHI.catalog
rs643608	44768562	21	1e-06	Non-alcoholic fatty liver disease histology (other)	NHI.catalog
rs4243849	136713137	8	2e-06	Non-alcoholic fatty liver disease histology (other)	NHI.catalog
rs6079395	14327899	20	7e-06	Non-alcoholic fatty liver disease histology (other)	NHI.catalog
rs894177	142894411	3	3e-06	Non-alcoholic fatty liver disease histology (other)	NHI.catalog
rs1529093	177909595	2	2e-06	Non-alcoholic fatty liver disease histology (other)	NHI.catalog
rs2358462	149570680	4	4e-06	Non-alcoholic fatty liver disease histology (other)	NHI.catalog
rs9977253	26645083	21	5e-06	Non-alcoholic fatty liver disease histology (other)	NHI.catalog
rs1305088	29278450	13	9e-06	Non-alcoholic fatty liver disease histology (other)	NHI.catalog
rs959903	25810096	4	7e-06	Non-alcoholic fatty liver disease histology (other)	NHI.catalog
rs10510146	127296145	10	7e-06	Non-alcoholic fatty liver disease histology (other)	NHI.catalog
rs1836127	93550301	12	3e-06	Non-alcoholic fatty liver disease histology (other)	NHI.catalog
rs11669592	3318510	19	4e-06	Non-alcoholic fatty liver disease histology (other)	NHI.catalog
rs6027755	59268710	20	6e-06	Non-alcoholic fatty liver disease histology (other)	NHI.catalog
rs2800	143424822	3	3e-06	Non-alcoholic fatty liver disease histology (other)	NHI.catalog
rs426736	196760417	1	5e-13	Meningococcal disease	NHI.catalog
rs11038871	46379442	11	2e-06	Immunoglobulin A	NHI.catalog
rs2234978	90771829	10	6e-06	Immunoglobulin A	NHI.catalog
rs1990760	163124051	2	7e-10	Immunoglobulin A	NHI.catalog
rs11662763	5857091	18	5e-06	Immunoglobulin A	NHI.catalog
rs6498142	11081249	16	2e-07	Immunoglobulin A	NHI.catalog
rs669408	232519150	1	1e-06	Immunoglobulin A	NHI.catalog
rs12669076	96415055	7	2e-06	Immunoglobulin A	NHI.catalog
rs6798928	151579873	3	3e-06	Immunoglobulin A	NHI.catalog
rs10492294	129246415	8	4e-06	Immunoglobulin A	NHI.catalog
rs7029145	27882653	9	9e-06	Immunoglobulin A	NHI.catalog
rs1434579	44932972	19	4e-06	Tuberculosis	NHI.catalog
rs6545883	61772257	2	5e-06	Tuberculosis	NHI.catalog
rs9373523	147701133	6	1e-06	Tuberculosis	NHI.catalog
rs7787531	129023597	7	9e-06	Tuberculosis	NHI.catalog
rs7821565	52216762	8	8e-06	Tuberculosis	NHI.catalog
rs160441	90656988	8	8e-06	Tuberculosis	NHI.catalog
rs8005962	96027153	14	8e-06	Tuberculosis	NHI.catalog
rs712039	35850553	17	3e-06	Tuberculosis	NHI.catalog
rs2335704	205864832	2	2e-06	Tuberculosis	NHI.catalog
rs4331426	20190795	18	7e-09	Tuberculosis	NHI.catalog
rs10005603	105844273	4	7e-06	Tuberculosis	NHI.catalog
rs1948632	75991446	16	8e-06	Tuberculosis	NHI.catalog
rs12386026	82817591	16	2e-06	Tuberculosis	NHI.catalog
rs4257308	58109190	18	6e-06	Tuberculosis	NHI.catalog
rs13146355	77412140	4	6e-13	Serum magnesium levels	NHI.catalog
rs3925584	30760335	11	5e-16	Serum magnesium levels	NHI.catalog
[truncated: 16,870 more rows]
